# Supplementary material for: An olive parentage atlas: founder cultivars, regional diversification, and implications for breeding programs
Source: BMC Plant Biol. 2026 Mar 11;26:706. doi: 10.1186/s12870-026-08504-y (PMC13088390; doi:10.1186/s12870-026-08504-y)
Supplement: Supplementary file 2 — Supplementary Material 2. [file 12870_2026_8504_MOESM2_ESM.xlsx]

## Sheet: Table S1
Table Supplementary 1: List of distinct olive individuals included in the study and their associated information*.
Distinct individuals denominations	Register number WOGBC-ESP046	Origin**	Region of cultivation	Source	A	B	C	Cluster assigned (Q>0,75)	Cp DNA	Source CpDNA	Stigmatic Group; Androsterility	Source Stigmatic group; Androesterility
Abade Helo	1623	SYR	EM	Belaj et al., 2022	0.9998	9.999e-05	9.999e-05	A	E1.3	Khadari et al., 2019
Abade Mour	1615	SYR	EM	Belaj et al., 2022	0.969134	0.030766	9.9991e-05	A
Abadi Rassasi	1780	SYR	EM	Belaj et al., 2022	0.677189	0.1017	0.22111	ADMIX	E1.1	Besnard et al., 2013
Abbadi Abou Gabra-842	842	SYR	EM	Belaj et al., 2022	0.995856	0.00404417	9.9991e-05	A	E1.2; E.1	Besnard et al., 2013; Julca et al., 2020
Abbadi Shalal	1034	SYR	EM	Belaj et al., 2022	0.987129	0.0127714	9.9991e-05	A	E1.1	Besnard et al., 2013
Abo Akfa	1624	SYR	EM	Belaj et al., 2022	0.993659	0.00624097	9.9991e-05	A	E1.3	Besnard et al., 2013
Abo Anaked	1616	SYR	EM	Belaj et al., 2022	0.909458	0.0904423	9.9991e-05	A	E1.3	Besnard et al., 2013
Abo Shawke	1788	SYR	EM	Belaj et al., 2022	0.885101	0.0898383	0.0250609	A
Abou Choki-1115	1115	SYR	EM	Belaj et al., 2022	0.980832	9.9991e-05	0.0190675	A
Abou Kanani	840	SYR	EM	Belaj et al., 2022	0.991397	9.9991e-05	0.00850301	A	E1	Julca et al., 2020
Abou Satl Mohazam	1043	SYR	EM	Belaj et al., 2022	0.91892	0.0809804	9.9991e-05	A	E1	Julca et al., 2020	G1	Mariotti et al., 2020
Abunara	1324	ITA	CM	Belaj et al., 2022	0.45323	9.9991e-05	0.54667	ADMIX	E1.2	Besnard et al., 2013
Acebuche de Autol	2155	ESP	WM	Belaj et al., 2022	0.106093	0.240806	0.653101	ADMIX
Acebuche de Caravaca-800	800	ESP	WM	Belaj et al., 2022	0.0871418	0.569738	0.34312	ADMIX
Acebuchera	565	ESP	WM	Belaj et al., 2022	9.999e-05	9.999e-05	0.9998	C	E1.1	Besnard et al., 2013
Acebuchina de Frigiliana	2401	ESP	WM	Gómez Gálvez et al., 2024	0.0537767	0.946123	9.9991e-05	B
Aceitunero de Préjano	2022	ESP	WM	Belaj et al., 2022	0.406246	9.9991e-05	0.593654	ADMIX
Aceitunero-2249	2249	ESP	WM	Belaj et al., 2022	0.809774	9.9991e-05	0.190126	A
Aceituno de Alberite	2508	ESP	WM	Gómez Gálvez et al., 2024	0.476504	9.9991e-05	0.523396	ADMIX
Aeleh	1541	DZA	CM	Belaj et al., 2022	0.00208634	0.673754	0.324159	ADMIX	E2.1	Besnard et al., 2013
Agac no 7 (K. Maras)	2329	TUR	EM	Belaj et al., 2022	0.901821	9.9991e-05	0.0980795	A
Aggizi Akse	1738	EGY	EM	Belaj et al., 2022	0.727718	0.000308488	0.271974	ADMIX	E1.1	Besnard et al., 2013
Aggizi Oshime	1739	EGY	EM	Belaj et al., 2022	0.775868	0.186425	0.0377073	A	E1.2	Besnard et al., 2013
Aggizi Shame	1737	EGY	EM	Belaj et al., 2022	0.808934	0.12075	0.0703151	A	E1.1	Besnard et al., 2013
Aghchren de Titest	1525	DZA	CM	Belaj et al., 2022	0.757411	9.9991e-05	0.242489	A	E1.1	Besnard et al., 2013
Aglandau	1846	FRA	WM	Belaj et al., 2022	0.809242	9.9991e-05	0.190658	A	E1.1	Besnard et al., 2013	G2	Castric et al., 2024
Agouromanakolia	692	GRC	CM	Belaj et al., 2022	0.950717	9.9991e-05	0.0491832	A	E1.1	Mariotti et al., 2023
Aharoune	1543	DZA	CM	Belaj et al., 2022	0.338455	0.210488	0.451057	ADMIX	E3.2	Besnard et al., 2013
Ahia-Ousbaa	1638	DZA	CM	Belaj et al., 2022	0.582136	0.417764	9.9991e-05	ADMIX	E2.1	Besnard et al., 2013
Aimel	1529	DZA	CM	Belaj et al., 2022	9.9991e-05	0.913549	0.0863512	B	E1.1	Besnard et al., 2013
Aitana	1325	ITA	CM	Belaj et al., 2022	0.903581	0.0943972	0.00202183	A	E1.1	Besnard et al., 2013
Aixalà	#N/A	ESP	WM	Gómez Gálvez et al., 2024	0.505985	0.493915	9.9991e-05	ADMIX			G1	Castric et al., 2024
Ak Zeytin	2363	TUR	EM	Belaj et al., 2022	0.802979	0.196921	9.9991e-05	A
Akenane	1951	DZA	CM	Belaj et al., 2022	0.237732	0.38698	0.375288	ADMIX	E1.1	Besnard et al., 2013
Akerma	1516	DZA	CM	Belaj et al., 2022	0.599397	9.9991e-05	0.400503	ADMIX	E1.1	Besnard et al., 2013
Alameño Blanco	284	ESP	WM	Belaj et al., 2022	9.9991e-05	0.048749	0.951151	C	E1.1	Besnard et al., 2013
Alameño de Cabra	285	ESP	WM	Belaj et al., 2022	9.9991e-05	0.0405168	0.959383	C	E1.1	Besnard et al., 2013
Alameño de Montilla	39	ESP	WM	Belaj et al., 2022	0.0469595	9.9991e-05	0.952941	C	E1.1	Besnard et al., 2013
Albacarro	#N/A	ESP	WM	Gómez Gálvez et al., 2024	0.448792	9.9991e-05	0.551108	ADMIX
Albareta	2042	ESP	WM	Belaj et al., 2022	0.7434	9.9991e-05	0.2565	ADMIX
Albas	2246	ESP	WM	Belaj et al., 2022	0.259901	0.135438	0.604661	ADMIX
Albatro	1187	ITA	CM	Belaj et al., 2022	0.307926	0.258796	0.433278	ADMIX	E1.1	Besnard et al., 2013
Alfafara	605	ESP	WM	Belaj et al., 2022	0.00586739	9.9991e-05	0.994033	C	E1.1	Besnard et al., 2013
Alfredico	2469	ESP	WM	Gómez Gálvez et al., 2024	0.131202	9.9991e-05	0.868698	C
Alía	2041	ESP	WM	Belaj et al., 2022	0.590511	9.9991e-05	0.409389	ADMIX
Allora	1188	ITA	CM	Belaj et al., 2022	0.328328	0.531043	0.140628	ADMIX	E1.1	Besnard et al., 2013
Aloreña	2283	ESP	WM	Belaj et al., 2022	0.424158	9.9991e-05	0.575742	ADMIX
Aloreña de Iznalloz	778	ESP	WM	Belaj et al., 2022	9.9991e-05	0.00825963	0.99164	C	E1.1	Besnard et al., 2013
Aloreña-829	829	ARG	WM	Belaj et al., 2022	0.288048	0.101169	0.610783	ADMIX
Alquecerana	#N/A	ESP	WM	Gómez Gálvez et al., 2024	0.642886	0.235211	0.121903	ADMIX
Amargoso	367	ESP	WM	Belaj et al., 2022	0.539027	9.9991e-05	0.460873	ADMIX	E1.1	Besnard et al., 2013
Americano	1189	ITA	CM	Belaj et al., 2022	0.445544	0.454588	0.0998673	ADMIX	E1.1	Besnard et al., 2013
Ampolleta	2181	ESP	WM	Belaj et al., 2022	0.190857	0.623686	0.185458	ADMIX			Androesterility	Field observation
Amygdalolia Nana	228	GRC	CM	Belaj et al., 2022	0.571017	9.9991e-05	0.428883	ADMIX	E1.2	Besnard et al., 2013	G2	Castric et al., 2024; Raimondeau et al., 2024
Araban	2230	FRA	WM	Belaj et al., 2022	0.386276	0.257965	0.355759	ADMIX	E1.1	Khadari et al., 2019
Arabi Altafeleh	2261	JOR	EM	Belaj et al., 2022	0.370766	0.273851	0.355383	ADMIX
Arbequí Blanc	1717	ESP	WM	Belaj et al., 2022	0.480209	0.446305	0.0734859	ADMIX			G1	Castric et al., 2024
Arbequina	231	ESP	WM	Belaj et al., 2022	0.354721	0.611333	0.0339462	ADMIX	E1.1	Besnard et al., 2013	G1	Mariotti et al., 2020; Raimondeau et al., 2024
Arbosana	666	ESP	WM	Belaj et al., 2022	0.158282	0.620154	0.221564	ADMIX	E1.1	Besnard et al., 2013	G2	Mariotti et al., 2020
Arboset	#N/A	ESP	WM	Gómez Gálvez et al., 2024	0.595564	9.9991e-05	0.404336	ADMIX			G2	Castric et al., 2024
Argudell	1068	ESP	WM	Belaj et al., 2022	0.271301	0.120361	0.608338	ADMIX	E1.1	Besnard et al., 2013	G2	Castric et al., 2024
Arracada d'Aldover	645	ESP	WM	Belaj et al., 2022	0.420801	0.280309	0.29889	ADMIX			G2; Androesterility	Castric et al., 2024; Rojas-Gómez et al., 2023
Arroniz	994	ESP	WM	Belaj et al., 2022	0.418488	9.9991e-05	0.581412	ADMIX
Ascolana Huasco	1455	CHL	WM	Belaj et al., 2022	0.341232	0.303693	0.355074	ADMIX
Ascolana Tenera	62	ITA	CM	Belaj et al., 2022	0.585557	0.0209258	0.393517	ADMIX	E1.1	Besnard et al., 2013
Ashrasse	2279	IRQ	EM	Belaj et al., 2022	0.876399	0.123501	9.9991e-05	A
Asnal	437	ESP	WM	Belaj et al., 2022	9.9991e-05	0.00608025	0.99382	C	E1.1	Besnard et al., 2013
Aubenc	2218	FRA	WM	Belaj et al., 2022	0.936314	9.9991e-05	0.0635855	A			G1	Castric et al., 2024
Ayrouni-1599	1599	SYR	EM	Belaj et al., 2022	0.930379	9.9991e-05	0.069521	A
Ayvalik	97	TUR	EM	Belaj et al., 2022	0.760587	0.173913	0.0654999	A	E1.1	Besnard et al., 2013
Azapa	726	CHL	WM	Belaj et al., 2022	9.999e-05	9.999e-05	0.9998	C	E1.1	Besnard et al., 2013
Azeboudi de Kirane-1549	1549	DZA	CM	Belaj et al., 2022	0.385678	0.614222	9.9991e-05	ADMIX	E2.1	Khadari et al., 2019
Azeboudi de Kirane-1659	1659	DZA	CM	Belaj et al., 2022	0.0261208	0.447897	0.525982	ADMIX	E2.1	Khadari et al., 2019
Azeradj	1530	DZA	CM	Belaj et al., 2022	0.556893	0.0141669	0.42894	ADMIX	E1.1	Besnard et al., 2013
Azul	343	ESP	WM	Belaj et al., 2022	9.999e-05	9.999e-05	0.9998	C	E1.1	Besnard et al., 2013
Baid El Hamam	1748	EGY	EM	Belaj et al., 2022	0.845238	0.153702	0.00105924	A	E1.1	Besnard et al., 2013
Baladi	133	LBN	EM	Belaj et al., 2022	0.839484	0.0215472	0.138969	A	E1.1	Besnard et al., 2013	G2	Mariotti et al., 2020
Baladi Hermel-2072	2072	LBN	EM	Belaj et al., 2022	0.879786	0.109462	0.0107524	A
Baladi Hermel-2074	2074	LBN	EM	Belaj et al., 2022	0.791767	0.0258238	0.182409	A
Baladi Remadieh-2082	2082	LBN	EM	Belaj et al., 2022	0.677404	0.167448	0.155148	ADMIX
Balady	1744	EGY	EM	Belaj et al., 2022	0.734551	0.149336	0.116112	ADMIX	E1.2	Besnard et al., 2013
Balhi Sig	1916	TUN	CM	Belaj et al., 2022	9.9991e-05	0.720931	0.278969	ADMIX
Barnea	711	ISR	EM	Belaj et al., 2022	0.285659	0.22649	0.487851	ADMIX	E1.1	Besnard et al., 2013	G1	Mariotti et al., 2020
Barouni	1661	TUN	CM	Belaj et al., 2022	0.0450656	9.9991e-05	0.954834	C	E1.1	Besnard et al., 2013
Barri	1026	SYR	EM	Belaj et al., 2022	0.851782	0.148118	9.9991e-05	A	E1	Julca et al., 2020
Bassiols	#N/A	ESP	WM	Gómez Gálvez et al., 2024	0.774797	0.14347	0.0817334	A
Bathni	1808	JOR	EM	Belaj et al., 2022	0.901241	0.0853086	0.0134501	A
Becarut	#N/A	ESP	WM	Gómez Gálvez et al., 2024	0.512377	0.230006	0.257616	ADMIX			G2	Castric et al., 2024
Béchude	2219	FRA	WM	Belaj et al., 2022	0.120058	0.573724	0.306218	ADMIX	E2.1	Khadari et al., 2019
Bed al Igel	1561	SYR	EM	Belaj et al., 2022	0.815194	9.9991e-05	0.184706	A	E1.3	Khadari et al., 2019; El Bakkali et al.,2019
Belluti	690	TUR	EM	Belaj et al., 2022	0.766572	0.233328	9.9991e-05	A	E1.1	Besnard et al., 2013
Bent al Kadi	1029	SYR	EM	Belaj et al., 2022	0.859915	9.9991e-05	0.139985	A	E1.3	Besnard et al., 2013
Berri Meslal_3	1927	MAR	WM	Belaj et al., 2022	0.0876761	0.520735	0.391589	ADMIX	E3.3	Besnard et al., 2013
Bez el Anza	1753	EGY	EM	Belaj et al., 2022	0.28673	0.262343	0.450927	ADMIX	E1.1	Besnard et al., 2013
Bianchera	1247	ITA	CM	Belaj et al., 2022	0.449094	0.0510948	0.499812	ADMIX	E1.1	Besnard et al., 2013
Biancolilla-1814	1814	ARG	WM	Belaj et al., 2022	0.606834	0.0769953	0.316171	ADMIX
Bical	387	ESP	WM	Belaj et al., 2022	0.0977338	0.0218558	0.88041	C	E1.1	Besnard et al., 2013
Bidh Hmam	1917	TUN	CM	Belaj et al., 2022	0.572125	9.9991e-05	0.427775	ADMIX
Biequeruda	2242	ESP	WM	Belaj et al., 2022	0.339177	0.0968538	0.56397	ADMIX
Bigarude	67	FRA	WM	Belaj et al., 2022	0.475661	0.0456407	0.478698	ADMIX
Blanc	#N/A	ESP	WM	Gómez Gálvez et al., 2024	0.158109	0.0928563	0.749034	ADMIX			G2	Castric et al., 2024
Blanqueta	11	ESP	WM	Belaj et al., 2022	0.442039	0.493199	0.0647625	ADMIX	E1.3	Besnard et al., 2013
Blanquillo de Setenil	2515	ESP	WM	Gómez Gálvez et al., 2024	0.00888811	0.000916297	0.990196	C
Blanquillo fino	#N/A	ESP	WM	Gómez Gálvez et al., 2024	9.9991e-05	0.0641928	0.935707	C
Bodoquera	631	ESP	WM	Belaj et al., 2022	0.513583	9.9991e-05	0.486317	ADMIX
Bolvino	46	ESP	WM	Belaj et al., 2022	0.984537	9.9991e-05	0.0153634	A	E1.1	Besnard et al., 2013
Borriolenca	41	ESP	WM	Belaj et al., 2022	0.518335	0.481565	9.9991e-05	ADMIX	E3.1	Besnard et al., 2013	Androesterility	Rojas-Gómez et al., 2023
Bosana	1170	ITA	CM	Belaj et al., 2022	0.459328	0.540572	9.9991e-05	ADMIX	E1.1	Besnard et al., 2013	G2	Mariotti et al., 2020
Bottone di Gallo	1327	ITA	CM	Belaj et al., 2022	0.00366415	0.996236	9.9991e-05	B	E1.1	Khadari et al., 2019	G2	Mariotti et al., 2020
Bouchouika	1937	MAR	WM	Belaj et al., 2022	0.0725205	9.9991e-05	0.92738	C	E1.1	Besnard et al., 2013
Bouchouk Lafayette	1542	DZA	CM	Belaj et al., 2022	0.622242	9.9991e-05	0.377658	ADMIX	E1.1	Besnard et al., 2013
Boughenfous	1518	DZA	CM	Belaj et al., 2022	0.0452985	0.784202	0.170499	B
Bouricha	1655	DZA	CM	Belaj et al., 2022	9.9991e-05	0.996634	0.00326623	B	E3.3	Besnard et al., 2013
Bouteillan	63	FRA	WM	Belaj et al., 2022	0.70119	9.9991e-05	0.29871	ADMIX	E1.1	Besnard et al., 2013	G2	Mariotti et al., 2020
Brandofino	1328	ITA	CM	Belaj et al., 2022	0.702406	9.9991e-05	0.297494	ADMIX	E1.1	Besnard et al., 2013
Brava	2276	ESP	WM	Belaj et al., 2022	0.0546516	0.0876526	0.857696	C
Buga	733	HRV	CM	Belaj et al., 2022	0.423636	0.117619	0.458745	ADMIX	E1.1	Besnard et al., 2013
Buharica	2387	HRV	CM	Belaj et al., 2022	0.43903	9.9991e-05	0.56087	ADMIX
Buidiego	255	ESP	WM	Belaj et al., 2022	9.999e-05	9.999e-05	0.9998	C	E1.1	Mariotti et al., 2023
Butko	2295	TUR	EM	Belaj et al., 2022	0.744623	9.9991e-05	0.255277	ADMIX
Buyuk Topak Ulak	2318	TUR	EM	Belaj et al., 2022	0.717544	9.9991e-05	0.282356	ADMIX
Buža	1987	HRV	CM	Belaj et al., 2022	0.478225	9.9991e-05	0.521675	ADMIX
Caballo	333	ESP	WM	Belaj et al., 2022	9.9991e-05	0.0470929	0.952807	C	E1.1	Besnard et al., 2013
Cairo_7	1094	EGY	EM	Belaj et al., 2022	0.0862725	0.37754	0.536188	ADMIX	E1.1	Besnard et al., 2013
Calatina	1329	ITA	CM	Belaj et al., 2022	0.182056	0.32906	0.488884	ADMIX	E1.1	Besnard et al., 2013
Calian	2222	FRA	WM	Belaj et al., 2022	0.639854	0.182501	0.177645	ADMIX
Calles_1	2171	ESP	WM	Belaj et al., 2022	0.212286	0.354653	0.433061	ADMIX
Callosina	60	ESP	WM	Belaj et al., 2022	9.9991e-05	0.00210791	0.997792	C	E1.1	Besnard et al., 2013
Canetera	653	ESP	WM	Belaj et al., 2022	0.268218	0.338795	0.392987	ADMIX	E3.1	Mariotti et al., 2023	Androesterility	Rojas-Gómez et al., 2023
Caninese	77	ITA	CM	Belaj et al., 2022	0.027997	0.953793	0.0182098	B	E2.N5	Mariotti et al., 2023	G2	Mariotti et al., 2020
Cañivano Negro	256	ESP	WM	Belaj et al., 2022	9.9991e-05	0.0488698	0.95103	C	E1.1	Besnard et al., 2013
Cañivano Negro-55	55	ESP	WM	Belaj et al., 2022	0.0828991	9.9991e-05	0.917001	C	E1.1	Besnard et al., 2013
Carolea	736	ITA	CM	Belaj et al., 2022	0.654384	9.9991e-05	0.345516	ADMIX	E1.2	Besnard et al., 2013	G2	Mariotti et al., 2020
Carrasco	2180	ESP	WM	Belaj et al., 2022	0.190382	0.412678	0.396939	ADMIX			Androesterility	Field observation
Carrasqueña de Cañada	1372	ESP	WM	Belaj et al., 2022	0.0254943	9.9991e-05	0.974406	C
Carrasqueña Huasco	1457	CHL	WM	Belaj et al., 2022	0.0465645	0.180719	0.772716	C
Carrasqueño de Alcaudete	332	ESP	WM	Belaj et al., 2022	0.050339	9.9991e-05	0.949561	C	E1.1	Khadari et al., 2019	G1	Mariotti et al., 2020
Carrasqueño de Elvas	125	PRT	WM	Belaj et al., 2022	9.999e-05	9.999e-05	0.9998	C
Carrasqueño de Jumilla	591	ESP	WM	Belaj et al., 2022	0.135161	9.9991e-05	0.864739	C	E1.1	Besnard et al., 2013	G1	Mariotti et al., 2020
Carrasqueño de la Sierra	286	ESP	WM	Belaj et al., 2022	0.0237813	9.9991e-05	0.976119	C	E1.1	Mariotti et al., 2023
Carrasqueño de Porcuna	795	ESP	WM	Belaj et al., 2022	9.999e-05	9.999e-05	0.9998	C
Carrasqueta de Ayora	2196	ESP	WM	Belaj et al., 2022	0.0820874	9.9991e-05	0.917813	C
Carrasquillo	785	ESP	WM	Belaj et al., 2022	9.9991e-05	0.0685778	0.931322	C	E1.1	Khadari et al., 2019
Carrelluda	#N/A	ESP	WM	Gómez Gálvez et al., 2024	0.936143	0.0637565	9.9991e-05	A
Casas	#N/A	ESP	WM	Gómez Gálvez et al., 2024	0.511334	0.442995	0.0456717	ADMIX			G1	Castric et al., 2024
Caspolina	2248	ESP	WM	Belaj et al., 2022	0.434927	0.315802	0.249271	ADMIX
Castellana	576	ESP	WM	Belaj et al., 2022	0.0298425	9.9991e-05	0.970057	C	E1.1	Besnard et al., 2013
Castiza de Cazorla	2486	ESP	WM	Gómez Gálvez et al., 2024	0.41826	0.084403	0.497337	ADMIX
Castriciana Rapparina	1331	ITA	CM	Belaj et al., 2022	0.42563	0.46859	0.10578	ADMIX	E1.1	Khadari et al., 2019
Cástula	2565	ESP	WM	Validation control (seedling from known genitors)	0.232892	0.603645	0.163463	ADMIX
Cavalieri	1332	ITA	CM	Belaj et al., 2022	0.249557	0.375254	0.375189	ADMIX	E1.1	Besnard et al., 2013
Cayet Noir	2228	FRA	WM	Belaj et al., 2022	0.351745	0.153903	0.494352	ADMIX
Cayet Roux	708	FRA	WM	Belaj et al., 2022	0.540991	0.437704	0.021305	ADMIX	E1.1	Khadari et al., 2019
Cayon	1848	FRA	WM	Belaj et al., 2022	0.255684	0.449064	0.295251	ADMIX	E2.1	Besnard et al., 2013
Cekiste	2364	TUR	EM	Belaj et al., 2022	0.493444	9.9991e-05	0.506456	ADMIX
Celebi (Iznik)	2317	TUR	EM	Belaj et al., 2022	0.68554	0.0779231	0.236537	ADMIX
Celeiriña	#N/A	ESP	WM	Gómez Gálvez et al., 2024	0.272548	9.9991e-05	0.727352	ADMIX
Cerezuela	349	ESP	WM	Belaj et al., 2022	0.111757	9.9991e-05	0.888143	C	E1.1	Besnard et al., 2013
Cerisier	2214	FRA	WM	Belaj et al., 2022	0.500548	0.18876	0.310691	ADMIX			G2	Castric et al., 2024
Cerruda de Liesa	2036	ESP	WM	Belaj et al., 2022	0.448391	9.9991e-05	0.551509	ADMIX
Cerruda de Olvena	2034	ESP	WM	Belaj et al., 2022	0.400308	9.9991e-05	0.599592	ADMIX
Chalkidikis	220	GRC	CM	Belaj et al., 2022	0.647046	9.9991e-05	0.352854	ADMIX	E1.1	Besnard et al., 2013
Changlot Real	15	ESP	WM	Belaj et al., 2022	0.151715	0.176857	0.671428	ADMIX	E1.1	Besnard et al., 2013
Chemlal de Kabylie	118	DZA	CM	Belaj et al., 2022	9.9991e-05	0.641352	0.358548	ADMIX	E3.2	Besnard et al., 2013	Androesterility	Besnard et al., 2000; Rojas-Gómez et al., 2023
Chemlali Balhi	1827	TUN	CM	Belaj et al., 2022	0.203401	0.796499	9.9991e-05	B
Chemlali Ghraiba	1912	TUN	CM	Belaj et al., 2022	0.0589837	0.868377	0.0726394	B
Chemlali Meliane	1910	TUN	CM	Belaj et al., 2022	0.231414	0.768486	9.9991e-05	B
Chemlali Ontha Tataouine	1899	TUN	CM	Belaj et al., 2022	0.0266578	0.973242	9.9991e-05	B			Androesterility	Filed observation
Chemlali Ouled Msallem	1914	TUN	CM	Belaj et al., 2022	0.0371743	0.514653	0.448172	ADMIX
Chemlali Sfax	1871	TUN	CM	Belaj et al., 2022	9.999e-05	0.9998	9.999e-05	B	E1.1	Besnard et al., 2013
Chemlali Sig	1873	TUN	CM	Belaj et al., 2022	0.0395874	0.611504	0.348909	ADMIX
Chemlali Zarzis	1825	TUN	CM	Belaj et al., 2022	9.9991e-05	0.947087	0.0528128	B
Chetoui	113	TUN	CM	Belaj et al., 2022	0.474173	0.264852	0.260976	ADMIX	E1.2	Besnard et al., 2013
Chiquitita	1920	ESP	WM	Belaj et al., 2022	0.575415	0.221102	0.203483	ADMIX			G1	Cuevas et al., 2024
Chondrolia	2206	GRC	CM	Belaj et al., 2022	0.692587	0.206982	0.100432	ADMIX
Chorreao de Montefrio	402	ESP	WM	Belaj et al., 2022	0.245175	0.145802	0.609024	ADMIX
Chorrúo	29	ESP	WM	Belaj et al., 2022	0.128742	9.9991e-05	0.871158	C	E1.1	Khadari et al., 2019
Chorrúo de Castro del Río	361	ESP	WM	Belaj et al., 2022	0.00670674	9.9991e-05	0.993193	C
Cima di Melfi	1250	ITA	CM	Belaj et al., 2022	0.0801514	0.648277	0.271572	ADMIX	E1.1	Besnard et al., 2013
Cipresino	90	ITA	CM	Belaj et al., 2022	0.374323	0.320204	0.305473	ADMIX
Cirujal de Préjano	2153	ESP	WM	Belaj et al., 2022	0.346022	9.9991e-05	0.653878	ADMIX
Claramunt	#N/A	ESP	WM	Gómez Gálvez et al., 2024	0.938353	0.0615473	9.9991e-05	A			G1	Castric et al., 2024
Clota	#N/A	ESP	WM	Gómez Gálvez et al., 2024	0.235138	0.455768	0.309094	ADMIX
Cobrancosa	124	PRT	WM	Belaj et al., 2022	0.138847	9.9991e-05	0.861053	C	E1.1	Besnard et al., 2013
Colomar	#N/A	ESP	WM	Gómez Gálvez et al., 2024	0.889188	9.9991e-05	0.110712	A
Coratina	79	ITA	CM	Belaj et al., 2022	9.9991e-05	0.525256	0.474644	ADMIX	E1.1	Besnard et al., 2013	G2	Mariotti et al., 2020
Corbella	817	ESP	WM	Belaj et al., 2022	0.214469	0.577886	0.207645	ADMIX	E3.1	Besnard et al., 2013	G2; Androesterility	Besnard et al., 2000; Castric et al., 2024
Corberana	#N/A	ESP	WM	Gómez Gálvez et al., 2024	0.307176	0.210233	0.482591	ADMIX			G1	Castric et al., 2024
Cordobés de Cornago	#N/A	ESP	WM	Gómez Gálvez et al., 2024	0.784166	9.9991e-05	0.215734	A
Cordovil de Serpa	130	PRT	WM	Belaj et al., 2022	9.9991e-05	0.045186	0.954714	C	E1.1	Besnard et al., 2013
Cornezuelo de Jaén	20	ESP	WM	Belaj et al., 2022	0.423954	0.0352445	0.540801	ADMIX	E1.1	Besnard et al., 2013	G1	Mariotti et al., 2020
Cornicabra	10	ESP	WM	Belaj et al., 2022	0.0400691	9.9991e-05	0.959831	C	E1.1	Besnard et al., 2013	G1	Mariotti et al., 2020
Cornicabra de Jerez Caballeros	957	ESP	WM	Belaj et al., 2022	9.9991e-05	0.0208053	0.979095	C
Cornicabra de Mérida	522	ESP	WM	Belaj et al., 2022	0.0191859	0.324755	0.656059	ADMIX
Corralones de Andújar	790	ESP	WM	Belaj et al., 2022	0.00397326	9.9991e-05	0.995927	C
Crastu	1334	ITA	CM	Belaj et al., 2022	0.315018	0.475724	0.209258	ADMIX	E2.2	Besnard et al., 2013
Crnica	734	HRV	CM	Belaj et al., 2022	0.263924	0.280478	0.455597	ADMIX	E1.1	Besnard et al., 2013
Cua de cirera	#N/A	ESP	WM	Gómez Gálvez et al., 2024	0.331185	0.334109	0.334706	ADMIX
Cucca	1193	ITA	CM	Belaj et al., 2022	0.333116	0.323313	0.343571	ADMIX	E1.1	Besnard et al., 2013
Cuoricino	1194	ITA	CM	Belaj et al., 2022	0.666896	0.300007	0.0330976	ADMIX	E1.1	Besnard et al., 2013
Cuquello de la Jana	1440	ESP	WM	Belaj et al., 2022	0.277361	0.42094	0.301699	ADMIX			Androesterility	Field observation
Cuquello_1	2189	ESP	WM	Belaj et al., 2022	0.188553	0.570179	0.241269	ADMIX
Curivell	1072	ESP	WM	Belaj et al., 2022	0.146467	0.48315	0.370384	ADMIX	E3.1	Khadari et al., 2019	G2; Androesterility	Castric et al., 2024; Rojas-Gómez et al., 2023
Curnet	2229	FRA	WM	Belaj et al., 2022	0.616482	0.323033	0.060485	ADMIX	E3.1	Khadari et al., 2019	G1; Androesterility	Besnard et al., 2000; Castric et al., 2024
D. de Egipto	1099	EGY	EM	Belaj et al., 2022	0.288347	0.422633	0.28902	ADMIX
Dahgan	2280	IRQ	EM	Belaj et al., 2022	0.664035	0.0997787	0.236186	ADMIX	E1.1	Mariotti et al., 2023
Datilera de Caudiel	2186	ESP	WM	Belaj et al., 2022	0.241913	0.638713	0.119373	ADMIX
Datilero	403	ESP	WM	Belaj et al., 2022	0.0398027	0.0189206	0.941277	C	E1.1	Besnard et al., 2013
De Sal	420	ESP	WM	Belaj et al., 2022	0.130051	9.9991e-05	0.869849	C
Delle	1609	SYR	EM	Belaj et al., 2022	0.886919	0.112981	9.9991e-05	A	E1.1	Besnard et al., 2013
Derdi	1634	DZA	CM	Belaj et al., 2022	0.0459561	0.349948	0.604096	ADMIX
Desconocida de Fuente Santa	#N/A	ESP	WM	Gómez Gálvez et al., 2024	0.419773	0.203208	0.377019	ADMIX
Desconocida-1481	1481	ESP	WM	Belaj et al., 2022	0.141227	9.9991e-05	0.858673	C
Desconocido de Alberite	#N/A	ESP	WM	Gómez Gálvez et al., 2024	0.496365	9.9991e-05	0.503535	ADMIX
Desconocido de Alcanadre_1	#N/A	ESP	WM	Gómez Gálvez et al., 2024	0.00351243	0.394529	0.601959	ADMIX
Desconocido de Alcanadre-2505	2505	ESP	WM	Gómez Gálvez et al., 2024	9.9991e-05	0.593648	0.406252	ADMIX
Desconocido de Alcanadre-2507	2507	ESP	WM	Gómez Gálvez et al., 2024	0.64386	0.205614	0.150526	ADMIX
Desconocido de Arnedo	#N/A	ESP	WM	Gómez Gálvez et al., 2024	0.595414	0.324592	0.0799937	ADMIX
Desconocido de Ausejo	#N/A	ESP	WM	Gómez Gálvez et al., 2024	0.444074	9.9991e-05	0.555826	ADMIX
Desconocido de Barranco Gracia	#N/A	ESP	WM	Gómez Gálvez et al., 2024	9.9991e-05	0.0308037	0.969096	C
Desconocido de Calahorra	#N/A	ESP	WM	Gómez Gálvez et al., 2024	0.322936	0.320033	0.357031	ADMIX
Desconocido de Casarias	2407	ESP	WM	Gómez Gálvez et al., 2024	0.0303359	0.905263	0.0644009	B
Desconocido de Clavijo_1	#N/A	ESP	WM	Gómez Gálvez et al., 2024	0.40025	9.9991e-05	0.59965	ADMIX
Desconocido de Clavijo_2	#N/A	ESP	WM	Gómez Gálvez et al., 2024	0.383649	0.0415598	0.574792	ADMIX
Desconocido de Clavijo_3	#N/A	ESP	WM	Gómez Gálvez et al., 2024	0.545912	9.9991e-05	0.453988	ADMIX
Desconocido de Clavijo_4	#N/A	ESP	WM	Gómez Gálvez et al., 2024	0.552751	0.0251758	0.422073	ADMIX
Desconocido de Cornago	#N/A	ESP	WM	Gómez Gálvez et al., 2024	0.759755	0.217687	0.0225587	A
Desconocido de Cortija de la Viana	#N/A	ESP	WM	Gómez Gálvez et al., 2024	0.0203299	0.787535	0.192135	B
Desconocido de Cortijo Fraile-2602	2602	ESP	WM	Gómez Gálvez et al., 2024	9.9991e-05	0.0120769	0.987823	C
Desconocido de Cútar	2452	ESP	WM	Gómez Gálvez et al., 2024	0.369982	0.470361	0.159657	ADMIX
Desconocido de Écija	#N/A	ESP	WM	Gómez Gálvez et al., 2024	0.414481	0.357716	0.227804	ADMIX
Desconocido de El Patriarca_1	#N/A	ESP	WM	Gómez Gálvez et al., 2024	0.00930571	0.655532	0.335163	ADMIX
Desconocido de El Patriarca_2	#N/A	ESP	WM	Gómez Gálvez et al., 2024	0.0748871	0.535912	0.389201	ADMIX
Desconocido de El Patriarca_3	#N/A	ESP	WM	Gómez Gálvez et al., 2024	0.106076	0.864394	0.0295303	B
Desconocido de El Patriarca_4	#N/A	ESP	WM	Gómez Gálvez et al., 2024	0.183652	0.42117	0.395178	ADMIX
Desconocido de El Patriarca_5	#N/A	ESP	WM	Gómez Gálvez et al., 2024	9.9991e-05	0.713181	0.286719	ADMIX
Desconocido de El Patriarca_6	#N/A	ESP	WM	Gómez Gálvez et al., 2024	9.9991e-05	0.424126	0.575774	ADMIX
Desconocido de Ibiza_1	#N/A	ESP	WM	Gómez Gálvez et al., 2024	0.0143562	0.929479	0.0561649	B
Desconocido de Ibiza_2	#N/A	ESP	WM	Gómez Gálvez et al., 2024	0.0456148	0.954285	9.9991e-05	B
Desconocido de Ibiza_3	#N/A	ESP	WM	Gómez Gálvez et al., 2024	0.0575306	0.915509	0.0269605	B
Desconocido de Jabalcuz	2490	ESP	WM	Gómez Gálvez et al., 2024	0.316325	0.115024	0.568651	ADMIX
Desconocido de la Albaida	2584	ESP	WM	Gómez Gálvez et al., 2024	9.9991e-05	0.295418	0.704482	ADMIX
Desconocido de La Carolina	#N/A	ESP	WM	Gómez Gálvez et al., 2024	0.187929	0.279819	0.532252	ADMIX
Desconocido de la Machuca	2446	ESP	WM	Gómez Gálvez et al., 2024	0.0860403	9.9991e-05	0.91386	C
Desconocido de Logroño	#N/A	ESP	WM	Gómez Gálvez et al., 2024	0.124584	0.136303	0.739113	ADMIX
Desconocido de Prado Pitisco	#N/A	ESP	WM	Gómez Gálvez et al., 2024	0.215643	0.205835	0.578522	ADMIX
Desconocido de Quel-2021	2021	ESP	WM	Belaj et al., 2022	0.57403	0.405	0.0209704	ADMIX
Desconocido de Quel-2026	2026	ESP	WM	Belaj et al., 2022	0.493285	0.186078	0.320637	ADMIX
Desconocido de Ribafrecha_1	#N/A	ESP	WM	Gómez Gálvez et al., 2024	0.378946	0.0457397	0.575314	ADMIX
Desconocido de Ribafrecha-2510	2510	ESP	WM	Gómez Gálvez et al., 2024	0.382343	9.9991e-05	0.617557	ADMIX
Desconocido de Ribafrecha-2511	2511	ESP	WM	Gómez Gálvez et al., 2024	0.545441	9.9991e-05	0.454459	ADMIX
Desconocido de Santa Fe	#N/A	ESP	WM	Gómez Gálvez et al., 2024	9.999e-05	9.999e-05	0.9998	C
Desconocido de Sojuela_1	#N/A	ESP	WM	Gómez Gálvez et al., 2024	0.391501	0.00421419	0.604285	ADMIX
Desconocido de Sojuela_2	#N/A	ESP	WM	Gómez Gálvez et al., 2024	0.214649	0.242861	0.542489	ADMIX
Desconocido de Toledo_1	#N/A	ESP	WM	Gómez Gálvez et al., 2024	9.9991e-05	0.0933825	0.906517	C
Desconocido de Toledo_2	#N/A	ESP	WM	Gómez Gálvez et al., 2024	0.034178	9.9991e-05	0.965722	C
Desconocido de Tramaya	2484	ESP	WM	Gómez Gálvez et al., 2024	0.340258	0.206485	0.453256	ADMIX
Desconocido de Tudelilla	#N/A	ESP	WM	Gómez Gálvez et al., 2024	0.502705	0.221065	0.27623	ADMIX
Desconocido de Villamediana_1	#N/A	ESP	WM	Gómez Gálvez et al., 2024	0.342002	9.9991e-05	0.657898	ADMIX
Desconocido de Villamediana_2	#N/A	ESP	WM	Gómez Gálvez et al., 2024	0.411443	0.177594	0.410962	ADMIX
Desconocido de Zute	#N/A	ESP	WM	Gómez Gálvez et al., 2024	0.139724	0.684193	0.176083	ADMIX
Desconocido del Cortijo de Don Pedro	2419	ESP	WM	Gómez Gálvez et al., 2024	0.0421934	0.275418	0.682388	ADMIX
Dezfool	1853	IRN	EM	Belaj et al., 2022	0.780471	0.137181	0.0823478	A	E1.1	Mariotti et al., 2023
Dhokkar Nafti	1898	TUN	CM	Belaj et al., 2022	9.999e-05	0.9998	9.999e-05	B
Dhokkar Tataouine	1511	TUN	CM	Belaj et al., 2022	9.9991e-05	0.739245	0.260655	ADMIX
Djabali Kini	2057	SYR	EM	Belaj et al., 2022	0.754675	0.0667613	0.178563	A	E1.2	Besnard et al., 2013
Doebli	1044	SYR	EM	Belaj et al., 2022	0.9998	9.999e-05	9.999e-05	A	E1.3	Khadari et al., 2019
Dokkar	539	TUN	CM	Belaj et al., 2022	9.999e-05	0.9998	9.999e-05	B	E3	Julca et al., 2020
Dolça	2017	ESP	WM	Belaj et al., 2022	0.270585	0.160301	0.569115	ADMIX			G2	Castric et al., 2024
Dolce	724	EGY	EM	Belaj et al., 2022	0.268736	0.293199	0.438064	ADMIX	E1.1	Mariotti et al., 2023
Dolce Agogia	65	ITA	CM	Belaj et al., 2022	0.231598	0.573349	0.195053	ADMIX	E1.1	Besnard et al., 2013	G2	Mariotti et al., 2020
Domat	94	TUR	EM	Belaj et al., 2022	0.810037	0.140891	0.0490724	A	E1.1	Besnard et al., 2013
Domengues	#N/A	ESP	WM	Gómez Gálvez et al., 2024	0.966306	0.033594	9.9991e-05	A
Dopia Pierias	2234	GRC	CM	Belaj et al., 2022	0.656893	9.9991e-05	0.343007	ADMIX
Dopia Verias	2238	GRC	CM	Belaj et al., 2022	0.790875	9.9991e-05	0.209025	A
Dulzal de Carmona	31	ESP	WM	Belaj et al., 2022	9.9991e-05	0.0920483	0.907852	C	E1.1	Khadari et al., 2019
Dwarf D	707	USA	WM	Belaj et al., 2022	0.323508	9.9991e-05	0.676392	ADMIX
Edincik	2311	TUR	EM	Belaj et al., 2022	0.741299	0.0668515	0.191849	ADMIX
Egriburum (Nizip)	2338	TUR	EM	Belaj et al., 2022	0.957825	9.9991e-05	0.0420752	A
Egriburum (Tatayn)	2340	TUR	EM	Belaj et al., 2022	0.914031	9.9991e-05	0.0858688	A
El Chatan	1849	DZA	CM	Belaj et al., 2022	9.9991e-05	0.983954	0.0159458	B
El Kharfi	1850	DZA	CM	Belaj et al., 2022	9.9991e-05	0.924956	0.0749443	B
El Salam	1745	EGY	EM	Belaj et al., 2022	0.283788	0.297495	0.418717	ADMIX	E1.1	Besnard et al., 2013
Elmacik	686	TUR	EM	Belaj et al., 2022	0.796984	9.9991e-05	0.202916	A	E1.2	Mariotti et al., 2023
Emilia	1195	ITA	CM	Belaj et al., 2022	0.42873	0.258827	0.312443	ADMIX	E1.1	Besnard et al., 2013
Empeltre	13	ESP	WM	Belaj et al., 2022	0.364114	0.479053	0.156833	ADMIX	E1.1	Besnard et al., 2013	G1	Castric et al., 2024
Ensasi	1124	SYR	EM	Belaj et al., 2022	0.803234	0.0220932	0.174672	A
Escarabajillo	779	ESP	WM	Belaj et al., 2022	9.9991e-05	0.075229	0.924671	C
Escarabajo	1720	ESP	WM	Belaj et al., 2022	9.999e-05	9.999e-05	0.9998	C
Escarabajuelo de Atarfe	408	ESP	WM	Belaj et al., 2022	9.9991e-05	0.0494974	0.950403	C
Escarabajuelo de Posadas	293	ESP	WM	Belaj et al., 2022	9.9991e-05	0.0196439	0.980256	C	E1.1	Besnard et al., 2013
Faresana	1253	ITA	CM	Belaj et al., 2022	0.298334	0.204103	0.497563	ADMIX
Farga	12	ESP	WM	Belaj et al., 2022	0.324548	0.503034	0.172418	ADMIX	E3.1	Besnard et al., 2013	G1; Androesterility	Castric et al., 2024; Rojas-Gómez et al., 2023
Farga Mora	#N/A	ESP	WM	Gómez Gálvez et al., 2024	0.301193	0.618572	0.0802344	ADMIX			G1	Castric et al., 2024
Fasolina	1254	ITA	CM	Belaj et al., 2022	0.283186	0.525057	0.191757	ADMIX
Fasolona	1255	ITA	CM	Belaj et al., 2022	0.300029	0.245961	0.454009	ADMIX	E1.1	Besnard et al., 2013
Favolosa	2496	ITA	CM	Belaj et al., 2022	0.400332	0.269756	0.329912	ADMIX
Figueretes	822	ESP	WM	Belaj et al., 2022	0.491937	0.419731	0.0883323	ADMIX			G1	Castric et al., 2024
Fishomi	1141	IRN	EM	Belaj et al., 2022	0.862846	0.137054	9.9991e-05	A	E1; E1.1	Julca et al., 2020; Mariotti et al., 2023
Fontllonga	#N/A	ESP	WM	Gómez Gálvez et al., 2024	0.888171	0.103819	0.0080101	A
Forastera de Tortosa	652	ESP	WM	Belaj et al., 2022	0.362606	0.337669	0.299725	ADMIX	E3	Julca et al., 2020
Fossenca	#N/A	ESP	WM	Gómez Gálvez et al., 2024	0.18394	0.544715	0.271345	ADMIX
Fouji Asli Gafsa	1675	TUN	CM	Belaj et al., 2022	0.83156	0.16834	9.9991e-05	A
Fram	1995	MNE	CM	Belaj et al., 2022	0.926958	0.0729421	9.9991e-05	A
Frantoio	80	ITA	CM	Belaj et al., 2022	0.129238	0.870662	9.9991e-05	B	E1.1	Besnard et al., 2013	G1	Mariotti et al., 2020; Raimondeau et al., 2024
Fulla de Salze	674	ESP	WM	Belaj et al., 2022	0.377557	0.523895	0.0985473	ADMIX	E3.1	Besnard et al., 2013	G2; Androesterility	Castric et al., 2024; Rojas-Gómez et al., 2023
Galatistas	2207	GRC	CM	Belaj et al., 2022	0.608911	0.0601246	0.330965	ADMIX
Galega Vulgar	128	PRT	WM	Belaj et al., 2022	9.9991e-05	0.208032	0.791868	C	E1.2	Besnard et al., 2013
Gaydoyrelia	695	GRC	CM	Belaj et al., 2022	0.73515	0.0973181	0.167532	ADMIX	E1.1	Besnard et al., 2013
Gemlik	92	TUR	EM	Belaj et al., 2022	0.735716	9.9991e-05	0.264184	ADMIX	E1.1	Besnard et al., 2013
Genovesa	970	ESP	WM	Belaj et al., 2022	0.524185	0.104222	0.371593	ADMIX
Gerboua	1725	TUN	CM	Belaj et al., 2022	0.638308	9.9991e-05	0.361592	ADMIX
Gerboui	538	TUN	CM	Belaj et al., 2022	0.914318	9.9991e-05	0.085582	A	E1.1	Besnard et al., 2013
Gerdeh	1854	IRN	EM	Belaj et al., 2022	0.846545	0.114319	0.0391366	A
Gileta	2199	ESP	WM	Belaj et al., 2022	0.431012	0.245694	0.323295	ADMIX
Godallera	#N/A	ESP	WM	Gómez Gálvez et al., 2024	0.536839	0.463061	9.9991e-05	ADMIX			G1	Castric et al., 2024
Gorda Limoncillo	1365	ESP	WM	Belaj et al., 2022	9.9991e-05	0.0449192	0.954981	C
Gordal de Granada	158	ESP	WM	Belaj et al., 2022	9.9991e-05	0.0407484	0.959152	C	E1.1	Besnard et al., 2013
Gordal de Hellín	567	ESP	WM	Belaj et al., 2022	0.011032	0.11	0.878968	C
Gordal de Somontano	2044	ESP	WM	Belaj et al., 2022	0.541938	0.0371114	0.42095	ADMIX
Gordal de Vélez Rubio	781	ESP	WM	Belaj et al., 2022	0.0895727	0.350484	0.559943	ADMIX
Gordal Sevillana	234	ESP	WM	Belaj et al., 2022	0.447061	0.108445	0.444494	ADMIX	E1.2	Besnard et al., 2013	G1	Mariotti et al., 2020
Gordilla de Cabo de Gata	2461	ESP	WM	Gómez Gálvez et al., 2024	0.039574	0.0271092	0.933317	C
Gorvele	2291	TUR	EM	Belaj et al., 2022	0.663352	9.9991e-05	0.336548	ADMIX
Grappolo	1201	ITA	CM	Belaj et al., 2022	0.114112	0.593287	0.292601	ADMIX	E1.1	Besnard et al., 2013	G1	Mariotti et al., 2020
Grassois	2210	FRA	WM	Belaj et al., 2022	0.129491	0.690754	0.179755	ADMIX	E1.1	Khadari et al., 2019	G1	Castric et al., 2024
Gremignolo di Bolgheri	1203	ITA	CM	Belaj et al., 2022	0.113142	0.429478	0.45738	ADMIX	E1.1	Besnard et al., 2013
Griseta	#N/A	ESP	WM	Gómez Gálvez et al., 2024	0.258412	0.701191	0.0403966	ADMIX			G2	Castric et al., 2024
Groginja	1994	MNE	CM	Belaj et al., 2022	0.300114	0.30658	0.393306	ADMIX
Grosal de Cieza	802	ESP	WM	Belaj et al., 2022	0.0454409	0.00731625	0.947243	C
Grosal Vimbodí	1069	ESP	WM	Belaj et al., 2022	0.767085	0.232815	9.9991e-05	A			G2	Castric et al., 2024
Grossal de Bovera	#N/A	ESP	WM	Gómez Gálvez et al., 2024	0.9998	9.999e-05	9.999e-05	A
Grossanne	1845	FRA	WM	Belaj et al., 2022	0.574771	9.9991e-05	0.425129	ADMIX	E1.1	Khadari et al., 2019
Habichuelero de Baena	295	ESP	WM	Belaj et al., 2022	9.9991e-05	0.099413	0.900487	C	E1.1	Besnard et al., 2013
Habichuelero de Grazalema	366	ESP	WM	Belaj et al., 2022	9.9991e-05	0.110849	0.889051	C	E1.1	Besnard et al., 2013
Halhali Celebi	2332	TUR	EM	Belaj et al., 2022	0.720597	0.279303	9.9991e-05	ADMIX
Hemblasi	1002	SYR	EM	Belaj et al., 2022	0.80162	0.19828	9.9991e-05	A
Hendero	2151	ESP	WM	Belaj et al., 2022	0.485579	9.9991e-05	0.514321	ADMIX
Hijarol de Bergasa	2157	ESP	WM	Belaj et al., 2022	0.698343	0.0559096	0.245747	ADMIX
Hojiblanca	2	ESP	WM	Belaj et al., 2022	9.999e-05	9.999e-05	0.9998	C	E1.1	Besnard et al., 2013	G1	Mariotti et al., 2020
Humaisi	1559	SYR	EM	Belaj et al., 2022	0.918696	9.9991e-05	0.0812045	A
Hursuki	2347	TUR	EM	Belaj et al., 2022	0.730581	0.18281	0.0866092	ADMIX
Idleb	1557	SYR	EM	Belaj et al., 2022	0.733971	0.196051	0.069978	ADMIX	E1.2	Besnard et al., 2013
Ifiri	1547	DZA	CM	Belaj et al., 2022	0.21054	0.482475	0.306985	ADMIX
Iliturgitana	2566	ESP	WM	Validation control (seedling from a known genitor in open pollination)	0.25078	0.288572	0.460649	ADMIX
Imperial	297	ESP	WM	Belaj et al., 2022	0.457296	0.19561	0.347093	ADMIX
Imperial de Jaén	30	ESP	WM	Belaj et al., 2022	9.9991e-05	0.059559	0.940341	C
Injassi Gafsa	1889	TUN	CM	Belaj et al., 2022	0.745595	0.254305	9.9991e-05	ADMIX
Injassi Hchichina	1893	TUN	CM	Belaj et al., 2022	0.211295	0.788605	9.9991e-05	B
Iri Yuvarlak	2343	TUR	EM	Belaj et al., 2022	0.949343	0.0279367	0.0227207	A
Itrana	68	ITA	CM	Belaj et al., 2022	0.420862	9.9991e-05	0.579038	ADMIX	E1.1	Besnard et al., 2013	G2	Mariotti et al., 2020
Izmir Sofralik	99	TUR	EM	Belaj et al., 2022	0.743034	9.9991e-05	0.256866	ADMIX	E1.1	Mariotti et al., 2023
Jabali	1118	SYR	EM	Belaj et al., 2022	0.687275	9.9991e-05	0.312625	ADMIX	E1	Julca et al., 2020
Jabaluna	392	ESP	WM	Belaj et al., 2022	0.260539	0.0416685	0.697792	ADMIX	E1.1	Besnard et al., 2013	G1	Mariotti et al., 2020
Janude_1	1602	SYR	EM	Belaj et al., 2022	0.711136	0.115711	0.173153	ADMIX	E1.2	Khadari et al., 2019
Jaropo	23	ESP	WM	Belaj et al., 2022	9.9991e-05	0.167834	0.832066	C	E1.1	Besnard et al., 2013
Jeddari Chaal	1869	TUN	CM	Belaj et al., 2022	9.999e-05	0.9998	9.999e-05	B
Jemri Bouchouka	1908	TUN	CM	Belaj et al., 2022	0.809987	0.132483	0.0575298	A	E1.1	Besnard et al., 2013	G1	Mariotti et al., 2020
Jemri Dhokkar-1732	1732	TUN	CM	Belaj et al., 2022	9.999e-05	0.9998	9.999e-05	B
Jemri Dhokkar-1907	1907	TUN	CM	Belaj et al., 2022	0.354465	0.579888	0.0656472	ADMIX
Jlot	1004	SYR	EM	Belaj et al., 2022	0.9998	9.999e-05	9.999e-05	A	E1.1	Besnard et al., 2013
Jlot-841	841	SYR	EM	Belaj et al., 2022	0.958566	0.0413336	9.9991e-05	A
Joanenca	667	ESP	WM	Belaj et al., 2022	0.314402	0.681709	0.00388932	ADMIX			G2	Castric et al., 2024
Juca	1414	MEX	WM	Belaj et al., 2022	0.395419	0.324375	0.280207	ADMIX
Kadeshon	1972	ISR	EM	Belaj et al., 2022	0.448845	0.213811	0.337343	ADMIX
Kaissy	140	SYR	EM	Belaj et al., 2022	0.884767	9.9991e-05	0.115133	A	E1.1	Mariotti et al., 2023
Kalamon	105	GRC	CM	Belaj et al., 2022	0.39918	0.281158	0.319662	ADMIX	E1.1	Besnard et al., 2013	G2	Saumitou-Laprade et al., 2017
Kalinjot	1171	ALB	CM	Belaj et al., 2022	0.732961	0.129621	0.137418	ADMIX
Kallmet	1151	ALB	CM	Belaj et al., 2022	0.56225	0.402076	0.0356734	ADMIX
Kalokerida	691	GRC	CM	Belaj et al., 2022	9.9991e-05	0.271722	0.728178	ADMIX	E3.1	Besnard et al., 2013	G2; Androesterility	Besnard et al., 2000; Raimondeau et al., 2024
Kan Celebi	688	TUR	EM	Belaj et al., 2022	0.854508	0.145392	9.9991e-05	A	E1.2	Mariotti et al., 2023
Kara Yaprak	2365	TUR	EM	Belaj et al., 2022	0.406284	0.10957	0.484146	ADMIX
Karamani	1119	SYR	EM	Belaj et al., 2022	0.840479	9.9991e-05	0.159421	A	E1.10	Besnard et al., 2013
Karamani-1564	1564	SYR	EM	Belaj et al., 2022	0.825199	9.9991e-05	0.174701	A
Karbunčela	1986	HRV	CM	Belaj et al., 2022	0.54412	9.9991e-05	0.45578	ADMIX	E1.1	Khadari et al., 2019
Karme	1606	SYR	EM	Belaj et al., 2022	0.72681	0.118131	0.15506	ADMIX	E1.1	Khadari et al., 2019
Karydolia	2208	GRC	CM	Belaj et al., 2022	0.94087	0.04993	0.00920002	A	E1.1	Besnard et al., 2013
Kato Drys	848	CYP	EM	Belaj et al., 2022	0.950888	9.9991e-05	0.0490122	A	E1.1	Besnard et al., 2013
Kelb et Ter	145	SYR	EM	Belaj et al., 2022	0.934811	0.0183858	0.046803	A	E1.1	Besnard et al., 2013
Kerdi	1563	SYR	EM	Belaj et al., 2022	0.932263	0.0676373	9.9991e-05	A	E1.2	Khadari et al., 2019
Kfarzeta-2501	2501	SYR	EM	Belaj et al., 2022	0.804286	0.0814816	0.114232	A
Khadraia	1548	DZA	CM	Belaj et al., 2022	0.30461	0.631305	0.0640852	ADMIX	E2.1	Besnard et al., 2013
Khalkhali	1054	SYR	EM	Belaj et al., 2022	0.986882	9.9991e-05	0.0130182	A	E1.2	Khadari et al., 2019
Khalkhali-1595	1595	SYR	EM	Belaj et al., 2022	0.947898	0.00274268	0.0493593	A
Khashabi	1120	SYR	EM	Belaj et al., 2022	0.872859	0.0863855	0.0407555	A	E1.1	Besnard et al., 2013
Khnfse	1618	SYR	EM	Belaj et al., 2022	0.915734	0.0841657	9.9991e-05	A	E1.1	Khadari et al., 2019
Khuokhe	1613	SYR	EM	Belaj et al., 2022	0.886842	0.113058	9.9991e-05	A	E1.2; E1.1	Besnard et al., 2013; Khadari et al., 2019
Killin	1571	SYR	EM	Belaj et al., 2022	0.813943	0.0136801	0.172377	A	E1.2	Besnard et al., 2013
Kiraz	679	TUR	EM	Belaj et al., 2022	0.588924	0.218878	0.192198	ADMIX	E1.1	Mariotti et al., 2023
Klon_14-1081	1081	ALB	CM	Belaj et al., 2022	0.22085	0.601856	0.177294	ADMIX
Klon_14-1812	1812	ALB	CM	Belaj et al., 2022	0.229779	0.669989	0.100232	ADMIX	E1	Julca et al., 2020
Kokerrmadh Elbasani	1716	ALB	CM	Belaj et al., 2022	0.880554	0.119346	9.9991e-05	A
Kolybada	702	GRC	CM	Belaj et al., 2022	0.761819	0.0666006	0.17158	A	E1.1	Besnard et al., 2013
Konservolia	219	GRC	CM	Belaj et al., 2022	0.613267	9.9991e-05	0.386633	ADMIX	E1.1	Besnard et al., 2013
Koroneiki	218	GRC	CM	Belaj et al., 2022	0.0933616	0.865568	0.0410706	B	E1.1	Besnard et al., 2013	G1	Mariotti et al., 2020
Kosiem	1754	EGY	EM	Belaj et al., 2022	0.349468	0.285911	0.364621	ADMIX	E1.1	Besnard et al., 2013
Kosmača	1981	HRV	CM	Belaj et al., 2022	0.0795803	0.528803	0.391616	ADMIX
Kothreiki	1385	GRC	CM	Belaj et al., 2022	0.9998	9.999e-05	9.999e-05	A	E1.1	Besnard et al., 2013
Kotruvsi	1077	ALB	CM	Belaj et al., 2022	0.880004	0.119896	9.9991e-05	A
Koutsourelia	2227	GRC	CM	Belaj et al., 2022	0.373368	0.626532	9.9991e-05	ADMIX	E1.1	Besnard et al., 2013
Kusha	2270	ALB	CM	Belaj et al., 2022	0.547443	0.452457	9.9991e-05	ADMIX
Labeed	2278	IRQ	EM	Belaj et al., 2022	0.685719	0.097383	0.216898	ADMIX
Larga Rambleña	#N/A	ESP	WM	Gómez Gálvez et al., 2024	0.223313	0.344663	0.432024	ADMIX
Lastovka	704	HRV	CM	Belaj et al., 2022	0.394152	0.482592	0.123256	ADMIX	E1.1	Besnard et al., 2013
Lazzera Reale	1207	ITA	CM	Belaj et al., 2022	0.293984	0.227793	0.478222	ADMIX	E1.1	Besnard et al., 2013
Leccino	82	ITA	CM	Belaj et al., 2022	0.3057	0.619	0.0753007	ADMIX	E1.1	Besnard et al., 2013	G1	Mariotti et al., 2020
Leccio Maremmano	1210	ITA	CM	Belaj et al., 2022	0.428961	0.570939	9.9991e-05	ADMIX	E1.1	Besnard et al., 2013
Leccione	1211	ITA	CM	Belaj et al., 2022	0.313304	0.575741	0.110955	ADMIX	E1.1	Besnard et al., 2013	G1	Mariotti et al., 2020
Lechín de Granada	54	ESP	WM	Belaj et al., 2022	0.189028	0.717782	0.0931903	ADMIX	E1.1	Besnard et al., 2013
Lechín de Sevilla	5	ESP	WM	Belaj et al., 2022	0.0311884	0.33841	0.630402	ADMIX	E2.3	Besnard et al., 2013	G1	Mariotti et al., 2020
Lemeño	758	ESP	WM	Belaj et al., 2022	9.9991e-05	0.0287689	0.971131	C
Lentisca	384	ESP	WM	Belaj et al., 2022	0.263057	0.182012	0.554931	ADMIX	E1.1	Besnard et al., 2013
Leucocarpa	2018	ITA	CM	Belaj et al., 2022	0.0955075	0.904393	9.9991e-05	B	E1.1	Mariotti et al., 2023
Levantinka	703	HRV	CM	Belaj et al., 2022	9.9991e-05	0.362385	0.637515	ADMIX	E1.1	Besnard et al., 2013
Lianolia Kerkyras	694	GRC	CM	Belaj et al., 2022	9.9991e-05	0.906993	0.0929067	B	E2.2	Besnard et al., 2013
Liguria	1459	CHL	WM	Belaj et al., 2022	9.9991e-05	0.905737	0.0941631	B
Limli	1537	DZA	CM	Belaj et al., 2022	0.711765	0.0308642	0.257371	ADMIX	E1.1	Besnard et al., 2013
Limoncillo	35	ESP	WM	Belaj et al., 2022	0.0787836	9.9991e-05	0.921116	C	E1.1	Besnard et al., 2013
Llei de Cadaqués	#N/A	ESP	WM	Gómez Gálvez et al., 2024	0.618188	0.122901	0.258911	ADMIX
Llei de Valero	2555	ESP	WM	Gómez Gálvez et al., 2024	0.708991	0.0887354	0.202274	ADMIX			G1	Castric et al., 2024
Llei del Bessó	2554	ESP	WM	Gómez Gálvez et al., 2024	9.9991e-05	0.894745	0.105155	B
Llimonenca	2176	ESP	WM	Belaj et al., 2022	0.612997	0.050504	0.336499	ADMIX
Lloma	1369	ESP	WM	Belaj et al., 2022	0.49259	9.9991e-05	0.50731	ADMIX
Llorón de Atarfe	534	ESP	WM	Belaj et al., 2022	0.00484749	9.9991e-05	0.995053	C	E1.1	Besnard et al., 2013
Llumeta	226	ESP	WM	Belaj et al., 2022	0.414934	0.584966	9.9991e-05	ADMIX	E3.1	Besnard et al., 2013	G2; Androesterility	Castric et al., 2024; Rojas-Gómez et al., 2023
Lo Parot	2613	ESP	WM	Gómez Gálvez et al., 2024	0.301538	0.39839	0.300073	ADMIX			G2	Castric et al., 2024
Loaime	414	ESP	WM	Belaj et al., 2022	9.9991e-05	0.0037794	0.996121	C	E1.1	Besnard et al., 2013
Longue de Meliana	1534	DZA	CM	Belaj et al., 2022	0.441648	9.9991e-05	0.558252	ADMIX	E1.1	Besnard et al., 2013
Lucio	753	ESP	WM	Belaj et al., 2022	9.9991e-05	0.0649136	0.934986	C
Lucques	322	FRA	WM	Belaj et al., 2022	0.482859	0.111922	0.405219	ADMIX	E1.1	Besnard et al., 2013	G2	Castric et al., 2024
Lumbardina	1997	MNE	CM	Belaj et al., 2022	0.408957	0.391251	0.199792	ADMIX
Lumiaro	1337	ITA	CM	Belaj et al., 2022	0.493901	9.9991e-05	0.505999	ADMIX	E1.1	Besnard et al., 2013
Maarri	1125	SYR	EM	Belaj et al., 2022	0.94918	9.9991e-05	0.0507204	A	E1.1	Besnard et al., 2013
Machazo de Ribafrecha	#N/A	ESP	WM	Gómez Gálvez et al., 2024	0.358805	9.9991e-05	0.641095	ADMIX
Macho de Galilea	#N/A	ESP	WM	Gómez Gálvez et al., 2024	0.793919	9.9991e-05	0.205981	A
Macho de Jaén	28	ESP	WM	Belaj et al., 2022	0.0160756	9.9991e-05	0.983824	C
Macho de Vilches	#N/A	ESP	WM	Gómez Gálvez et al., 2024	0.0235132	9.9991e-05	0.976387	C
Machorrón	448	ESP	WM	Belaj et al., 2022	0.091117	9.9991e-05	0.908783	C	E1.1	Besnard et al., 2013	G2	Mariotti et al., 2020
Madonna dell'Impruneta	1212	ITA	CM	Belaj et al., 2022	0.431872	0.420537	0.147591	ADMIX	E1.1	Khadari et al., 2019
Madural de Mallorca	#N/A	ESP	WM	Gómez Gálvez et al., 2024	9.9991e-05	0.0137048	0.986195	C
Mahati-1010	1010	SYR	EM	Belaj et al., 2022	0.903723	0.0734384	0.0228388	A
Mahati-846	846	SYR	EM	Belaj et al., 2022	0.9998	9.999e-05	9.999e-05	A
Majhol-1059	1059	SYR	EM	Belaj et al., 2022	0.838917	9.9991e-05	0.160983	A
Majhol-1122	1122	SYR	EM	Belaj et al., 2022	0.947168	9.9991e-05	0.0527323	A
Majhol-152	152	SYR	EM	Belaj et al., 2022	0.772916	0.15121	0.0758738	A	E1	Julca et al., 2020
Managjel	1711	ALB	CM	Belaj et al., 2022	0.597604	0.402296	9.9991e-05	ADMIX
Manakiri	1600	SYR	EM	Belaj et al., 2022	0.405567	0.245813	0.348619	ADMIX	E1.2	Besnard et al., 2013
Mançanal d'Arnes	#N/A	ESP	WM	Gómez Gálvez et al., 2024	0.41638	9.9991e-05	0.58352	ADMIX			G1	Castric et al., 2024
Mançanenca d'Albages	#N/A	ESP	WM	Gómez Gálvez et al., 2024	0.49419	0.0255177	0.480292	ADMIX
Mançanenca de Batea	#N/A	ESP	WM	Gómez Gálvez et al., 2024	0.40249	0.205467	0.392043	ADMIX			G2; Androesterility	Castric et al., 2024;Field observation
Mangar Erragma	1681	TUN	CM	Belaj et al., 2022	0.463127	0.256725	0.280148	ADMIX
Mansa	2524	ESP	WM	Gómez Gálvez et al., 2024	9.9991e-05	0.0718044	0.928096	C
Manubenca	#N/A	ESP	WM	Gómez Gálvez et al., 2024	0.10479	0.72726	0.16795	ADMIX
Manzanella del Mezquin	#N/A	ESP	WM	Gómez Gálvez et al., 2024	0.875188	0.124712	9.9991e-05	A
Manzanil de Piedra Buena-489	489	ESP	WM	Belaj et al., 2022	0.00662005	9.9991e-05	0.99328	C
Manzanilla Aceitera	1451	ARG	WM	Belaj et al., 2022	9.9991e-05	0.370585	0.629315	ADMIX
Manzanilla Baquetera	#N/A	ESP	WM	Gómez Gálvez et al., 2024	0.00515543	0.127741	0.867104	C
Manzanilla Cacereña	123	PRT	WM	Belaj et al., 2022	9.999e-05	9.999e-05	0.9998	C	E1.1	Besnard et al., 2013	G2	Mariotti et al., 2020
Manzanilla de Abla	770	ESP	WM	Belaj et al., 2022	0.0226946	9.9991e-05	0.977205	C	E1.1	Besnard et al., 2013
Manzanilla de Agua	406	ESP	WM	Belaj et al., 2022	9.9991e-05	0.0296286	0.970271	C	E1.1	Besnard et al., 2013	G2	Mariotti et al., 2020
Manzanilla de Alfarnatejo	#N/A	ESP	WM	Gómez Gálvez et al., 2024	9.999e-05	9.999e-05	0.9998	C
Manzanilla de Almería	784	ESP	WM	Belaj et al., 2022	9.9991e-05	0.0699245	0.929976	C	E1.1	Besnard et al., 2013
Manzanilla de Caudiel	2188	ESP	WM	Belaj et al., 2022	0.238477	0.360796	0.400727	ADMIX
Manzanilla de Hellín	801	ESP	WM	Belaj et al., 2022	0.109028	9.9991e-05	0.890872	C	E1.1	Besnard et al., 2013
Manzanilla de Montefrío	401	ESP	WM	Belaj et al., 2022	9.999e-05	9.999e-05	0.9998	C	E1.1	Besnard et al., 2013
Manzanilla de San Vicente	1134	MEX	WM	Belaj et al., 2022	0.0570345	0.479219	0.463746	ADMIX
Manzanilla de Sevilla	21	ESP	WM	Belaj et al., 2022	9.9991e-05	0.0142218	0.985678	C	E1.1	Besnard et al., 2013	G2	Mariotti et al., 2020; Raimondeau et al., 2024
Manzanilla del Piquito	269	ESP	WM	Belaj et al., 2022	9.999e-05	9.999e-05	0.9998	C
Manzanilla Prieta	360	ESP	WM	Belaj et al., 2022	9.9991e-05	0.0582146	0.941685	C	E1.1	Mariotti et al., 2023
Manzanillera de Huércal Overa	757	ESP	WM	Belaj et al., 2022	0.154748	0.479272	0.36598	ADMIX	E2	Julca et al., 2020
Manzanillo Cordobés de Cabra	1818	ESP	WM	Belaj et al., 2022	0.115637	9.9991e-05	0.884263	C
Maraki	1742	EGY	EM	Belaj et al., 2022	0.871926	0.127974	9.9991e-05	A	E1.2	Besnard et al., 2013
Marantelli	2292	TUR	EM	Belaj et al., 2022	0.665524	9.9991e-05	0.334376	ADMIX
Marfil	1923	ESP	WM	Belaj et al., 2022	0.378461	0.445269	0.176269	ADMIX			G1	Castric et al., 2024
Mari	1143	IRN	EM	Belaj et al., 2022	0.9998	9.999e-05	9.999e-05	A	E1; E1.1	Julca et al., 2020; Mariotti et al., 2023
Marsaline-1509	1509	TUN	CM	Belaj et al., 2022	0.496514	9.9991e-05	0.503386	ADMIX
Marsaline-1684	1684	TUN	CM	Belaj et al., 2022	0.110158	0.462046	0.427796	ADMIX
Martina	2600	ESP	WM	Validation control (seedling from known genitors)	0.578252	0.223337	0.198411	ADMIX
Masabi	1121	SYR	EM	Belaj et al., 2022	0.988162	0.00844797	0.00338964	A	E1.2	Besnard et al., 2013
Masepo	1970	ISR	EM	Belaj et al., 2022	0.489712	0.0606957	0.449592	ADMIX
Masri	2069	LBN	EM	Belaj et al., 2022	0.860401	0.139499	9.9991e-05	A
Mastoidis	345	GRC	CM	Belaj et al., 2022	0.543437	0.456463	9.9991e-05	ADMIX	E1.1	Besnard et al., 2013	G2	Mariotti et al., 2020
Matias	2177	ESP	WM	Belaj et al., 2022	0.0735333	9.9991e-05	0.926367	C
Matolia	2209	GRC	CM	Belaj et al., 2022	0.0576356	0.541623	0.400741	ADMIX
Mauri	#N/A	ESP	WM	Gómez Gálvez et al., 2024	0.507571	9.9991e-05	0.492329	ADMIX			G2	Castric et al., 2024
Maurino	84	ITA	CM	Belaj et al., 2022	0.193225	0.571115	0.235661	ADMIX	E1.1	Besnard et al., 2013	G2	Mariotti et al., 2020
Mavreya	699	GRC	CM	Belaj et al., 2022	0.237425	0.762475	9.9991e-05	B	E1; E1.3	Julca et al., 2020; Mariotti et al., 2023
Mawi	990	SYR	EM	Belaj et al., 2022	0.824242	0.0770336	0.0987243	A	E1.2; E1	Khadari et al., 2019; Julca et al., 2020
Megaron	2236	GRC	CM	Belaj et al., 2022	0.647488	9.9991e-05	0.352412	ADMIX	E2.2	Julca et al., 2020
Melkabazi	2349	TUR	EM	Belaj et al., 2022	0.807757	0.139069	0.0531743	A
Meloky	1747	EGY	EM	Belaj et al., 2022	0.902558	0.0973423	9.9991e-05	A	E1.2	Besnard et al., 2013
Memecik	93	TUR	EM	Belaj et al., 2022	0.805433	9.9991e-05	0.194467	A	E1.1	Besnard et al., 2013
Memeli	2359	TUR	EM	Belaj et al., 2022	0.98724	0.0126596	9.9991e-05	A
Menudel	2224	FRA	WM	Belaj et al., 2022	0.209505	0.104117	0.686379	ADMIX	E1.1	Khadari et al., 2019
Menya	669	ESP	WM	Belaj et al., 2022	0.244466	0.602614	0.15292	ADMIX	E2	Julca et al., 2020	G1	Castric et al., 2024
Merhavia	120	ISR	EM	Belaj et al., 2022	0.533622	9.9991e-05	0.466278	ADMIX	E1.1	Besnard et al., 2013	G2	Castric et al., 2024
Meski	115	TUN	CM	Belaj et al., 2022	0.84662	9.9991e-05	0.15328	A	E1.1	Besnard et al., 2013
Meskyet Dawla Gafsa	1832	TUN	CM	Belaj et al., 2022	0.770926	0.228974	9.9991e-05	A
Mesyaf_2	1628	SYR	EM	Belaj et al., 2022	0.755765	9.9991e-05	0.244135	A	E1.1	Besnard et al., 2013	G1	Mariotti et al., 2020
Mfartah Blettech	1887	TUN	CM	Belaj et al., 2022	9.999e-05	0.9998	9.999e-05	B
Mignolo	1215	ITA	CM	Belaj et al., 2022	0.0404795	0.53681	0.422711	ADMIX	E1.1	Besnard et al., 2013	G2	Mariotti et al., 2020
Mignolo Cerretano	1216	ITA	CM	Belaj et al., 2022	0.0540454	0.775001	0.170954	B	E1.1	Besnard et al., 2013
Miquel Vilaseca	#N/A	ESP	WM	Gómez Gálvez et al., 2024	0.519808	0.480092	9.9991e-05	ADMIX
Mixani	1079	ALB	CM	Belaj et al., 2022	0.929406	0.0704942	9.9991e-05	A
Mlouki Blettech	1872	TUN	CM	Belaj et al., 2022	0.394711	0.4136	0.191688	ADMIX
Mochuto	2040	ESP	WM	Belaj et al., 2022	0.322145	9.9991e-05	0.677755	ADMIX
Moixonenca de Rafels	#N/A	ESP	WM	Gómez Gálvez et al., 2024	0.916759	0.083141	9.9991e-05	A
Mollar Basto	864	ESP	WM	Belaj et al., 2022	0.060707	9.9991e-05	0.939193	C
Mollar de Cieza	440	ESP	WM	Belaj et al., 2022	0.0711804	9.9991e-05	0.92872	C	E1.1	Besnard et al., 2013	G2	Mariotti et al., 2020
Moncita	2231	FRA	WM	Belaj et al., 2022	0.482445	0.346697	0.170858	ADMIX			G1	Castric et al., 2024
Montrroy	#N/A	ESP	WM	Gómez Gálvez et al., 2024	0.164411	0.422531	0.413058	ADMIX
Moraiolo	85	ITA	CM	Belaj et al., 2022	0.39852	0.535794	0.0656857	ADMIX	E1.1	Besnard et al., 2013	G1	Mariotti et al., 2020
Morcaire	#N/A	ESP	WM	Gómez Gálvez et al., 2024	0.338323	0.064125	0.597552	ADMIX
Morchiaio	1220	ITA	CM	Belaj et al., 2022	0.384608	0.448984	0.166408	ADMIX	E1.1	Besnard et al., 2013	G2	Mariotti et al., 2020
Morchione	1219	ITA	CM	Belaj et al., 2022	0.272856	0.353525	0.37362	ADMIX	E1.1	Besnard et al., 2013
Morcone	1221	ITA	CM	Belaj et al., 2022	0.0793808	0.805581	0.115038	B	E1.3	Besnard et al., 2013	G2	Mariotti et al., 2020
Moresca	1340	ITA	CM	Belaj et al., 2022	0.484904	0.0478246	0.467271	ADMIX	E1.1	Mariotti et al., 2023	G1	Mariotti et al., 2020
Morisca	17	ESP	WM	Belaj et al., 2022	9.9991e-05	0.0178698	0.98203	C	E1.1	Besnard et al., 2013
Morisca de Mancor	740	ESP	WM	Belaj et al., 2022	0.475777	9.9991e-05	0.524123	ADMIX
Morisca Picuilla	2451	ESP	WM	Gómez Gálvez et al., 2024	0.619265	0.112623	0.268112	ADMIX
Morona	270	ESP	WM	Belaj et al., 2022	9.999e-05	9.999e-05	0.9998	C	E1.1	Besnard et al., 2013
Morona de Castellón	2198	ESP	WM	Belaj et al., 2022	0.174993	0.517753	0.307254	ADMIX
Morruda de Segorbe	2192	ESP	WM	Belaj et al., 2022	0.0637862	0.513711	0.422503	ADMIX			G1	Castric et al., 2024
Morrut	224	ESP	WM	Belaj et al., 2022	0.563763	0.370531	0.0657057	ADMIX	E1.1	Besnard et al., 2013	G2	Mariotti et al., 2020
Morrut de la Faldeta	#N/A	ESP	WM	Gómez Gálvez et al., 2024	0.0689195	0.467958	0.463123	ADMIX			G2	Castric et al., 2024
Morrut-607	607	ESP	WM	Belaj et al., 2022	0.109641	9.9991e-05	0.890259	C
Mrčakinja	1991	HRV	CM	Belaj et al., 2022	9.9991e-05	0.724023	0.275877	ADMIX
Muixonenca de Torre d' Arques	#N/A	ESP	WM	Gómez Gálvez et al., 2024	0.864079	0.135821	9.9991e-05	A
Nación	2035	ESP	WM	Belaj et al., 2022	0.613429	9.9991e-05	0.386471	ADMIX
Nasitana	1341	ITA	CM	Belaj et al., 2022	0.424029	0.125479	0.450492	ADMIX	E1.1	Besnard et al., 2013
Neb Djemel	1524	DZA	CM	Belaj et al., 2022	0.239933	0.759967	9.9991e-05	B	E2.1	Khadari et al., 2019
Neb Tataouine	1902	TUN	CM	Belaj et al., 2022	9.9991e-05	0.746727	0.253173	ADMIX
Negral de Bierge	2029	ESP	WM	Belaj et al., 2022	0.996821	0.00307911	9.9991e-05	A
Negral de Préjano	#N/A	ESP	WM	Gómez Gálvez et al., 2024	0.690407	9.9991e-05	0.309493	ADMIX
Negret	#N/A	ESP	WM	Gómez Gálvez et al., 2024	9.9991e-05	0.891017	0.108883	B			G1	Castric et al., 2024
Négrette	2216	FRA	WM	Belaj et al., 2022	0.0667547	0.180793	0.752453	C	E1.1	Khadari et al., 2019
Negrilla de Cortijo Fraile	#N/A	ESP	WM	Gómez Gálvez et al., 2024	0.0177319	0.496317	0.485951	ADMIX
Negrillo de Arjona	27	ESP	WM	Belaj et al., 2022	0.0212214	0.0715229	0.907256	C	E1.1	Besnard et al., 2013	G2	Mariotti et al., 2020
Negrillo de Ausejo	2506	ESP	WM	Gómez Gálvez et al., 2024	0.712041	9.9991e-05	0.287859	ADMIX
Negrillo de Iznalloz	411	ESP	WM	Belaj et al., 2022	0.0691247	9.9991e-05	0.930775	C	E1.1	Khadari et al., 2019
Negrillo de la Carlota	355	ESP	WM	Belaj et al., 2022	9.999e-05	9.999e-05	0.9998	C	E1.1	Besnard et al., 2013
Negrillo Redondo	410	ESP	WM	Belaj et al., 2022	0.123477	9.9991e-05	0.876423	C	E1.1	Besnard et al., 2013
Negro del Carpio	750	ESP	WM	Belaj et al., 2022	0.000424829	0.00694692	0.992628	C
Neral	2253	ESP	WM	Belaj et al., 2022	0.598471	9.9991e-05	0.401429	ADMIX
Nerba	1342	ITA	CM	Belaj et al., 2022	0.476308	0.0145826	0.50911	ADMIX	E1.1	Besnard et al., 2013
Nevadillo Blanco de Jaén	44	ESP	WM	Belaj et al., 2022	9.9991e-05	0.0647663	0.935134	C
Nevadillo de la Axarquía	2398	ESP	WM	Gómez Gálvez et al., 2024	0.60475	0.272034	0.123215	ADMIX
Nevadillo de Santisteban Pto	335	ESP	WM	Belaj et al., 2022	0.00641342	9.9991e-05	0.993487	C
Nevadillo Negro	#N/A	ESP	WM	Gómez Gálvez et al., 2024	9.999e-05	9.999e-05	0.9998	C
Nevadillo Negro-2282	2282	ESP	WM	Belaj et al., 2022	0.468152	0.0857212	0.446127	ADMIX
Nevado Azul	306	ESP	WM	Belaj et al., 2022	0.0155571	9.9991e-05	0.984343	C	E1.1	Besnard et al., 2013
Nevado Basto	305	ESP	WM	Belaj et al., 2022	9.9991e-05	0.0369067	0.962993	C
Nevado Basto de Zuheros	2165	ESP	WM	Belaj et al., 2022	0.108854	9.9991e-05	0.891046	C
Nevado Rizado	773	ESP	WM	Belaj et al., 2022	9.999e-05	9.999e-05	0.9998	C	E1.1	Besnard et al., 2013
Nocellara del Belice	1267	ITA	CM	Belaj et al., 2022	0.628682	9.9991e-05	0.371218	ADMIX	E1.1	Besnard et al., 2013	G2	Mariotti et al., 2020
Nocellara Messinese	1268	ITA	CM	Belaj et al., 2022	0.657292	9.9991e-05	0.342608	ADMIX	E1.1	Besnard et al., 2013	G1	Mariotti et al., 2020
Nociara	1269	ITA	CM	Belaj et al., 2022	0.156407	0.488497	0.355096	ADMIX	E1.1	Besnard et al., 2013	G1	Mariotti et al., 2020
Oblica	706	HRV	CM	Belaj et al., 2022	0.391907	0.129828	0.478265	ADMIX	E1.1	Besnard et al., 2013
Ocal	282	ESP	WM	Belaj et al., 2022	9.999e-05	9.999e-05	0.9998	C	E1.1	Besnard et al., 2013
Ocal Cordobesa	25	ESP	WM	Belaj et al., 2022	0.270258	9.9991e-05	0.729642	ADMIX	E1.1	Besnard et al., 2013	G2	Mariotti et al., 2020
Ocal de Alburquerque	427	ESP	WM	Belaj et al., 2022	0.00142947	0.0299408	0.96863	C
Ogliarola del Bradano	1270	ITA	CM	Belaj et al., 2022	9.9991e-05	0.854337	0.145563	B	E1.1	Besnard et al., 2013
Ogliarola del Vulture	1271	ITA	CM	Belaj et al., 2022	0.5814	0.4185	9.9991e-05	ADMIX	E1.1	Besnard et al., 2013	G1	Mariotti et al., 2020
Ojo de Liebre	413	ESP	WM	Belaj et al., 2022	9.9991e-05	0.020637	0.979263	C	E1.1	Besnard et al., 2013
Olaya	2184	ESP	WM	Belaj et al., 2022	0.411452	0.301303	0.287245	ADMIX
Oliva	2399	ESP	WM	Gómez Gálvez et al., 2024	0.337517	0.311609	0.350874	ADMIX
Oliva Grande de Santiesteban del puerto	2432	ESP	WM	Gómez Gálvez et al., 2024	0.172571	0.702577	0.124852	ADMIX
Olivastra di Populonia	1222	ITA	CM	Belaj et al., 2022	9.9991e-05	0.847849	0.152051	B	E1.1	Besnard et al., 2013
Olivastra Seggianese	1223	ITA	CM	Belaj et al., 2022	9.9991e-05	0.857491	0.142409	B	E1.1	Besnard et al., 2013
Olivera d'Aransis	#N/A	ESP	WM	Gómez Gálvez et al., 2024	0.923036	0.0768645	9.9991e-05	A
Olivera de l'Amado	#N/A	ESP	WM	Gómez Gálvez et al., 2024	0.290847	0.68745	0.0217037	ADMIX
Olivera de Llimiana	#N/A	ESP	WM	Gómez Gálvez et al., 2024	0.334338	0.146651	0.519011	ADMIX
Olivo Alcaparral	#N/A	ESP	WM	Gómez Gálvez et al., 2024	0.0406248	0.0235756	0.9358	C
Olivo de Aguamarga	1973	ESP	WM	Belaj et al., 2022	0.449095	0.391306	0.159599	ADMIX
Olivo de Alberite	#N/A	ESP	WM	Gómez Gálvez et al., 2024	0.450508	9.9991e-05	0.549392	ADMIX
Olivo de Clavijo_1	#N/A	ESP	WM	Gómez Gálvez et al., 2024	0.421585	9.9991e-05	0.578315	ADMIX
Olivo de Clavijo_2	#N/A	ESP	WM	Gómez Gálvez et al., 2024	0.678347	9.9991e-05	0.321553	ADMIX
Olivo de Clavijo_3	#N/A	ESP	WM	Gómez Gálvez et al., 2024	0.52754	9.9991e-05	0.47236	ADMIX
Olivo de Clavijo_4	#N/A	ESP	WM	Gómez Gálvez et al., 2024	0.491556	9.9991e-05	0.508344	ADMIX
Olivo de Fuentebuena	2431	ESP	WM	Gómez Gálvez et al., 2024	0.398978	0.185443	0.415579	ADMIX
Olivo de Galicia	2160	ESP	WM	Belaj et al., 2022	0.0245522	0.492898	0.48255	ADMIX
Olivo de Ibiza_1	#N/A	ESP	WM	Gómez Gálvez et al., 2024	0.605826	0.0151192	0.379054	ADMIX
Olivo de Ibiza_2	#N/A	ESP	WM	Gómez Gálvez et al., 2024	0.9998	9.999e-05	9.999e-05	A
Olivo de la Albaida	#N/A	ESP	WM	Gómez Gálvez et al., 2024	0.0275862	0.541665	0.430748	ADMIX
Olivo de la Campana	#N/A	ESP	WM	Gómez Gálvez et al., 2024	0.0467903	0.0739047	0.879305	C
Olivo de la Noria	2415	ESP	WM	Gómez Gálvez et al., 2024	0.0216756	0.00666908	0.971655	C
Olivo de Lagunilla de Jubera	#N/A	ESP	WM	Gómez Gálvez et al., 2024	0.677553	9.9991e-05	0.322347	ADMIX
Olivo de l'Albera	#N/A	ESP	WM	Gómez Gálvez et al., 2024	0.0820962	0.749857	0.168047	ADMIX
Olivo de Leza	#N/A	ESP	WM	Gómez Gálvez et al., 2024	0.349517	9.9991e-05	0.650383	ADMIX
Olivo de Logroño	#N/A	ESP	WM	Gómez Gálvez et al., 2024	0.654373	9.9991e-05	0.345527	ADMIX
Olivo de Los Prados	2485	ESP	WM	Gómez Gálvez et al., 2024	0.50385	0.3648	0.13135	ADMIX
Olivo de Mallorca_1	#N/A	ESP	WM	Gómez Gálvez et al., 2024	9.999e-05	9.999e-05	0.9998	C
Olivo de Mancha Real	797	ESP	WM	Belaj et al., 2022	0.0345618	9.9991e-05	0.965338	C	E1.1	Besnard et al., 2013
Olivo de Maura	309	ESP	WM	Belaj et al., 2022	0.068752	0.35242	0.578827	ADMIX
Olivo de Murillo de Río Leza	#N/A	ESP	WM	Gómez Gálvez et al., 2024	0.386719	9.9991e-05	0.613181	ADMIX
Olivo de Órgiva	2424	ESP	WM	Gómez Gálvez et al., 2024	0.460196	0.532482	0.00732202	ADMIX
Olivo de Pagodulce	2514	ESP	WM	Gómez Gálvez et al., 2024	9.9991e-05	0.0439179	0.955982	C
Olivo de Ribafrecha-2509	2509	ESP	WM	Gómez Gálvez et al., 2024	0.330098	0.0257381	0.644164	ADMIX
Olivo de Ribafrecha-2512	2512	ESP	WM	Gómez Gálvez et al., 2024	0.324451	9.9991e-05	0.675449	ADMIX
Olivo de Santa Engracia	2504	ESP	WM	Gómez Gálvez et al., 2024	0.580218	9.9991e-05	0.419682	ADMIX
Olivo de Sojuela	#N/A	ESP	WM	Gómez Gálvez et al., 2024	0.416513	9.9991e-05	0.583387	ADMIX
Olivo de Sortes	2427	ESP	WM	Gómez Gálvez et al., 2024	0.209518	0.499135	0.291347	ADMIX
Olivo de Villamediana	#N/A	ESP	WM	Gómez Gálvez et al., 2024	0.49931	9.9991e-05	0.50059	ADMIX
Olivo del Mulino	1224	ITA	CM	Belaj et al., 2022	0.442399	0.108962	0.448639	ADMIX	E1.1	Besnard et al., 2013
Olivo di Casavecchia	1225	ITA	CM	Belaj et al., 2022	0.24088	0.393028	0.366091	ADMIX	E1.1	Besnard et al., 2013
Olivo di Mandanici	1348	ITA	CM	Belaj et al., 2022	0.094721	0.689792	0.215487	ADMIX	E1.1	Khadari et al., 2019
Olivo di San Lorenzo	1226	ITA	CM	Belaj et al., 2022	0.352208	0.448575	0.199217	ADMIX	E1.1	Besnard et al., 2013
Olivo Gordo de Benisalte	#N/A	ESP	WM	Gómez Gálvez et al., 2024	0.00948361	0.752217	0.2383	B
Olivo Gordo de Jinegros	2441	ESP	WM	Gómez Gálvez et al., 2024	0.0164721	0.012497	0.971031	C
Olivo milenario de La Rábida	2443	ESP	WM	Gómez Gálvez et al., 2024	0.0720607	9.9991e-05	0.927839	C
Olivoner	#N/A	ESP	WM	Gómez Gálvez et al., 2024	0.744063	0.059355	0.196582	ADMIX
Olivonero de Ayerbe	2250	ESP	WM	Belaj et al., 2022	0.599422	0.285959	0.114619	ADMIX
Olivos de Cotillas	2144	ESP	WM	Belaj et al., 2022	0.312015	0.214261	0.473724	ADMIX
Olivos de El Barranco del Lobo	2148	ESP	WM	Belaj et al., 2022	0.077194	9.9991e-05	0.922706	C
Ombligón	2518	ESP	WM	Gómez Gálvez et al., 2024	0.0123124	0.00304173	0.984646	C
Ornellaia	1227	ITA	CM	Belaj et al., 2022	0.279148	0.490241	0.230611	ADMIX	E1.1	Besnard et al., 2013
Otos_1	2197	ESP	WM	Belaj et al., 2022	0.363882	0.112	0.524118	ADMIX
Ouslati	114	TUN	CM	Belaj et al., 2022	0.334934	0.664966	9.9991e-05	ADMIX	E2.N4	Mariotti et al., 2023
Pačica	2390	HRV	CM	Belaj et al., 2022	0.258183	0.322593	0.419225	ADMIX
Pajarera	771	ESP	WM	Belaj et al., 2022	0.0945227	9.9991e-05	0.905377	C
Pajarero	26	ESP	WM	Belaj et al., 2022	0.0571271	9.9991e-05	0.942773	C
Palomar	661	ESP	WM	Belaj et al., 2022	0.273516	0.445233	0.281252	ADMIX	E3.1	Besnard et al., 2013	G2; Androesterility	Castric et al., 2024; Rojas-Gómez et al., 2023
Panisello	#N/A	ESP	WM	Gómez Gálvez et al., 2024	0.264278	0.209278	0.526444	ADMIX			G1	Castric et al., 2024
Panseñera	2244	ESP	WM	Belaj et al., 2022	0.930027	0.0698734	9.9991e-05	A
Pardiguier	2220	FRA	WM	Belaj et al., 2022	0.385424	0.381303	0.233273	ADMIX			G2	Castric et al., 2024
Pascual_1	2193	ESP	WM	Belaj et al., 2022	0.357174	0.396123	0.246702	ADMIX
Passulunara	1349	ITA	CM	Belaj et al., 2022	0.604925	9.9991e-05	0.394975	ADMIX	E1.1	Besnard et al., 2013	G2	Mariotti et al., 2020
Patrón de Cabús	1445	ESP	WM	Belaj et al., 2022	0.0851482	0.885705	0.0291463	B			Androesterility	Field observation
Patronet	649	ESP	WM	Belaj et al., 2022	0.455992	0.361968	0.18204	ADMIX	E3.1	Besnard et al., 2013
Pavo	272	ESP	WM	Belaj et al., 2022	9.999e-05	9.999e-05	0.9998	C	E1.1	Besnard et al., 2013
Pendolino	87	ITA	CM	Belaj et al., 2022	0.0413897	0.518449	0.440162	ADMIX	E1.1	Besnard et al., 2013	G2	Mariotti et al., 2020
Penjoll	1442	ESP	WM	Belaj et al., 2022	0.11503	0.411459	0.473511	ADMIX
Pequeña de Casas Ibáñez	562	ESP	WM	Belaj et al., 2022	0.109364	0.487065	0.403571	ADMIX
Perafort	1073	ESP	WM	Belaj et al., 2022	0.481828	0.230024	0.288148	ADMIX			G1	Castric et al., 2024
Piangente	1230	ITA	CM	Belaj et al., 2022	0.124133	0.663737	0.21213	ADMIX	E1.1	Besnard et al., 2013	G2	Mariotti et al., 2020
Picalaceña de Cornago	2027	ESP	WM	Belaj et al., 2022	0.458684	9.9991e-05	0.541216	ADMIX
Picholine du Languedoc	70	FRA	WM	Belaj et al., 2022	0.217698	0.200157	0.582146	ADMIX	E2.1	Besnard et al., 2013	G1	Mariotti et al., 2020; Raimondeau et al., 2024
Picholine Marocaine	101	MAR	WM	Belaj et al., 2022	9.999e-05	9.999e-05	0.9998	C	E1.1	Besnard et al., 2013	G2	Mariotti et al., 2020; Raimondeau et al., 2024
Picholine-1091	1091	FRA	WM	Belaj et al., 2022	0.242102	0.287354	0.470545	ADMIX
Pico Limón	273	ESP	WM	Belaj et al., 2022	9.999e-05	9.999e-05	0.9998	C
Pico Limón de Grazalema	371	ESP	WM	Belaj et al., 2022	9.999e-05	9.999e-05	0.9998	C	E1.1	Besnard et al., 2013
Picoso	2136	ESP	WM	Belaj et al., 2022	0.118454	9.9991e-05	0.881446	C
Picual	9	ESP	WM	Belaj et al., 2022	0.0371273	9.9991e-05	0.962773	C	E1.1	Besnard et al., 2013	G2	Mariotti et al., 2020
Picual de Almería	798	ESP	WM	Belaj et al., 2022	0.0276526	0.0220308	0.950317	C
Picuda de Luis	2185	ESP	WM	Belaj et al., 2022	0.361968	0.288613	0.349419	ADMIX
Picudillo	#N/A	ESP	WM	Gómez Gálvez et al., 2024	0.419831	9.9991e-05	0.580069	ADMIX
Picudo	3	ESP	WM	Belaj et al., 2022	0.00790775	9.9991e-05	0.991992	C	E1.1	Besnard et al., 2013	G2	Mariotti et al., 2020
Picudo Blanco de Estepa	276	ESP	WM	Belaj et al., 2022	9.9991e-05	0.0188213	0.981079	C
Picudo de Bergasa	2156	ESP	WM	Belaj et al., 2022	0.540399	0.0202748	0.439326	ADMIX
Picudo de la Axarquía	2201	ESP	WM	Belaj et al., 2022	0.0142156	9.9991e-05	0.985684	C
Picudo de Labata	2251	ESP	WM	Belaj et al., 2022	0.356632	9.9991e-05	0.643268	ADMIX
Picudo Mohedano	2403	ESP	WM	Gómez Gálvez et al., 2024	0.67158	0.240191	0.0882291	ADMIX
Pidicuddara	1350	ITA	CM	Belaj et al., 2022	0.603894	0.271706	0.1244	ADMIX	E1.1	Besnard et al., 2013
Piga	2247	ESP	WM	Belaj et al., 2022	0.383009	0.11685	0.50014	ADMIX
Pikrolia	1392	GRC	CM	Belaj et al., 2022	0.19503	0.424921	0.380049	ADMIX	E2.2	Khadari et al., 2019
Piñonera	969	ESP	WM	Belaj et al., 2022	0.252243	0.555668	0.192089	ADMIX	E1	Julca et al., 2020
Pito	#N/A	ESP	WM	Gómez Gálvez et al., 2024	0.413391	0.528062	0.0585477	ADMIX			G1	Castric et al., 2024
Pizz'e Carroga	1322	ITA	CM	Belaj et al., 2022	0.494188	9.9991e-05	0.505712	ADMIX	E1.1	Besnard et al., 2013
Polinizador	1130	MEX	WM	Belaj et al., 2022	0.472014	0.182654	0.345333	ADMIX
Portainjerto de Jabalcuz	2488	ESP	WM	Gómez Gálvez et al., 2024	0.0450898	9.9991e-05	0.95481	C
Puntoža	1974	HRV	CM	Belaj et al., 2022	0.581334	0.00445671	0.414209	ADMIX	E.1.1	Khadari et al., 2019
Queixal de Porc	2187	ESP	WM	Belaj et al., 2022	0.521602	0.0393575	0.43904	ADMIX
Racimal	418	ESP	WM	Belaj et al., 2022	9.999e-05	9.999e-05	0.9998	C	E1.1	Besnard et al., 2013	G2	Mariotti et al., 2020
Racimal de Jaén	34	ESP	WM	Belaj et al., 2022	0.202688	9.9991e-05	0.797212	C
Rañinera	2032	ESP	WM	Belaj et al., 2022	0.678787	9.9991e-05	0.321113	ADMIX
Rapasayo	277	ESP	WM	Belaj et al., 2022	9.9991e-05	0.147638	0.852262	C	E1.1	Besnard et al., 2013
Rara de Cabra	2138	ESP	WM	Gómez Gálvez et al., 2024	9.999e-05	9.999e-05	0.9998	C
Real Sevillana	49	ESP	WM	Belaj et al., 2022	9.999e-05	9.999e-05	0.9998	C
Rechino	372	ESP	WM	Belaj et al., 2022	9.999e-05	9.999e-05	0.9998	C	E1.1	Besnard et al., 2013
Redondilla de Grazalema	365	ESP	WM	Belaj et al., 2022	9.9991e-05	0.0303357	0.969564	C
Redondilla de Logroño	16	ESP	WM	Belaj et al., 2022	0.495535	9.9991e-05	0.504365	ADMIX
Reixonenca	966	ESP	WM	Belaj et al., 2022	0.9998	9.999e-05	9.999e-05	A
Resulja	2388	HRV	CM	Belaj et al., 2022	0.0507269	0.453705	0.495568	ADMIX
R'Khami	1864	TUN	CM	Belaj et al., 2022	0.103171	0.459468	0.437362	ADMIX	E1.2	Besnard et al., 2013
Roalejo de Arnedo	2024	ESP	WM	Belaj et al., 2022	0.61465	9.9991e-05	0.38525	ADMIX
Rogeta	#N/A	ESP	WM	Gómez Gálvez et al., 2024	0.706782	9.9991e-05	0.293118	ADMIX
Rogeta de Gorga_1	2173	ESP	WM	Belaj et al., 2022	0.351812	0.356649	0.291539	ADMIX
Roieta	#N/A	ESP	WM	Gómez Gálvez et al., 2024	0.85351	0.14639	9.9991e-05	A			G1	Castric et al., 2024
Rojal	1448	ESP	WM	Belaj et al., 2022	0.337417	0.302325	0.360258	ADMIX			G2	Castric et al., 2024
Rojal de Valencia	2183	ESP	WM	Belaj et al., 2022	0.096228	0.652611	0.251161	ADMIX
Ronde de la Ménara	1944	MAR	WM	Belaj et al., 2022	0.069217	0.0561441	0.874639	C	E1.1	Besnard et al., 2013
Rosai-2254	2254	JOR	EM	Belaj et al., 2022	0.853786	0.124448	0.0217663	A
Rosciola	88	ITA	CM	Belaj et al., 2022	0.202899	0.695152	0.10195	ADMIX	E.1.1	Khadari et al., 2019
Rossellino	1236	ITA	CM	Belaj et al., 2022	0.296757	0.703143	9.9991e-05	ADMIX	E1.1	Besnard et al., 2013
Rosulja	1977	HRV	CM	Belaj et al., 2022	0.384165	0.485618	0.130217	ADMIX
Rotondella di Melfi	1277	ITA	CM	Belaj et al., 2022	9.9991e-05	0.0504843	0.949416	C	E.1.1	Khadari et al., 2019
Rougette de l'Ardèche	2204	FRA	WM	Belaj et al., 2022	0.50151	0.399811	0.0986783	ADMIX	E2.1	Khadari et al., 2019
Rougette de Metidja-2500	2500	DZA	CM	Belaj et al., 2022	0.0559338	0.850843	0.0932234	B
Rougette de Pignan	2215	FRA	WM	Belaj et al., 2022	0.495928	0.464792	0.0392795	ADMIX	E.1.1	Khadari et al., 2019	G1	Castric et al., 2024
Rowghani	1139	IRN	EM	Belaj et al., 2022	0.889328	0.110572	9.9991e-05	A	E1.1	Mariotti et al., 2023	G2	Raimondeau et al., 2024
Royal	1182	ESP	WM	Belaj et al., 2022	0.375108	9.9991e-05	0.624792	ADMIX	E1	Julca et al., 2020
Royal de Calatayud	965	ESP	WM	Belaj et al., 2022	0.41177	0.00385633	0.584374	ADMIX
Royal de Calatayud-47	47	ESP	WM	Belaj et al., 2022	0.851285	0.148615	9.9991e-05	A
Royal de Cazorla	390	ESP	WM	Belaj et al., 2022	0.092033	9.9991e-05	0.907867	C	E1.1	Besnard et al., 2013
Royal de Sabiñán	962	ESP	WM	Belaj et al., 2022	0.846483	0.153417	9.9991e-05	A
Royeta de Abizanda	2252	ESP	WM	Belaj et al., 2022	0.596262	0.0162326	0.387505	ADMIX
Royeta de Asque	2030	ESP	WM	Belaj et al., 2022	0.557154	0.442746	9.9991e-05	ADMIX
Rufina	2182	ESP	WM	Belaj et al., 2022	0.306878	0.451735	0.241387	ADMIX
S:27_4	2047	PER	WM	Belaj et al., 2022	0.484572	0.184204	0.331224	ADMIX
Sabatera	665	ESP	WM	Belaj et al., 2022	0.465768	0.476445	0.0577872	ADMIX	E2.1	Besnard et al., 2013	G2	Mariotti et al., 2020
Sacakli otur	2297	TUR	EM	Belaj et al., 2022	0.604289	9.9991e-05	0.395611	ADMIX
Safrawi	142	SYR	EM	Belaj et al., 2022	0.9998	9.999e-05	9.999e-05	A	E1.1	Besnard et al., 2013	G1	Castric et al., 2024
Safrawi-1116	1116	SYR	EM	Belaj et al., 2022	0.891133	0.108767	9.9991e-05	A	E1.1	Mariotti et al., 2023
Saifi	1562	SYR	EM	Belaj et al., 2022	0.717684	0.020418	0.261898	ADMIX
Salgar Redondo	348	ESP	WM	Belaj et al., 2022	9.999e-05	9.999e-05	0.9998	C
Salicino	1241	ITA	CM	Belaj et al., 2022	0.454959	0.312592	0.232449	ADMIX	E1.1	Besnard et al., 2013
Salonenque	73	FRA	WM	Belaj et al., 2022	0.919208	0.0691884	0.0116039	A	E1.1	Besnard et al., 2013
Sam (Iznik)	2315	TUR	EM	Belaj et al., 2022	0.623499	0.078803	0.297698	ADMIX
Samanli	2316	TUR	EM	Belaj et al., 2022	0.651304	9.9991e-05	0.348596	ADMIX
Samsun Salamuralik	2306	TUR	EM	Belaj et al., 2022	0.8384	9.9991e-05	0.1615	A
Samsun Tuzlamalik	2351	TUR	EM	Belaj et al., 2022	0.589138	9.9991e-05	0.410762	ADMIX
Samsun Yaglik	2290	TUR	EM	Belaj et al., 2022	0.742896	0.195967	0.0611369	ADMIX
San Francesco	1239	ITA	CM	Belaj et al., 2022	0.254546	0.245882	0.499572	ADMIX	E1.1	Besnard et al., 2013
Sandalio	956	ESP	WM	Belaj et al., 2022	0.248027	0.329785	0.422188	ADMIX
Santa Martinenga	1280	ITA	CM	Belaj et al., 2022	0.325988	0.246121	0.427891	ADMIX	E1.1	Besnard et al., 2013	G2	Mariotti et al., 2020
Sari Ulak	2319	TUR	EM	Belaj et al., 2022	0.879954	0.119946	9.9991e-05	A
Sarrut	#N/A	ESP	WM	Gómez Gálvez et al., 2024	0.825445	9.9991e-05	0.174455	A			G1	Castric et al., 2024
Sati	2300	TUR	EM	Belaj et al., 2022	0.567008	9.9991e-05	0.432892	ADMIX
Sayali	1670	TUN	CM	Belaj et al., 2022	0.342454	0.320486	0.33706	ADMIX	E1.1	Besnard et al., 2013
Sayali T	1728	TUN	CM	Belaj et al., 2022	0.148765	0.364488	0.486747	ADMIX
Sayfi	1056	SYR	EM	Belaj et al., 2022	0.902451	0.0496536	0.0478955	A
Sebhawy	1749	EGY	EM	Belaj et al., 2022	9.999e-05	9.999e-05	0.9998	C	E1.1	Besnard et al., 2013
Selection-1	#N/A	ESP	WM	Validation control (seedling from known genitors)	0.259985	0.487577	0.252438	ADMIX
Selection-2	#N/A	ESP	WM	Validation control (seedling from known genitors)	0.347542	0.357134	0.295324	ADMIX
Selection-3	#N/A	ESP	WM	Validation control (seedling from known genitors)	0.337879	0.570452	0.0916692	ADMIX
Selection-4	#N/A	ESP	WM	Validation control (seedling from known genitors)	0.466904	0.358432	0.174664	ADMIX
Selection-5	#N/A	ESP	WM	Validation control (seedling from known genitors)	0.475868	0.381685	0.142446	ADMIX
Selection-6	#N/A	ESP	WM	Validation control (seedling from known genitors)	0.399175	0.289219	0.311605	ADMIX
Selection-7	#N/A	ESP	WM	Validation control (seedling from known genitors)	0.316422	0.356029	0.32755	ADMIX
Selection-8	#N/A	ESP	WM	Validation control (seedling from known genitors)	0.501903	0.35607	0.142027	ADMIX
Selvatico	893	ITA	CM	Belaj et al., 2022	0.103045	0.777369	0.119586	B
Semidana	1323	ITA	CM	Belaj et al., 2022	0.478943	0.0261555	0.494902	ADMIX	E1.1	Besnard et al., 2013	G2	Mariotti et al., 2020
Semni Djebeniana	1876	TUN	CM	Belaj et al., 2022	9.999e-05	0.9998	9.999e-05	B
Sennara	2169	EGY	EM	Belaj et al., 2022	0.455623	0.295582	0.248795	ADMIX
Sepoka	1971	ISR	EM	Belaj et al., 2022	0.595022	0.0942291	0.310749	ADMIX
Sepriana	2179	ESP	WM	Belaj et al., 2022	0.502609	0.49098	0.00641087	ADMIX
Sevillana de Abla	768	ESP	WM	Belaj et al., 2022	9.9991e-05	0.0865471	0.913353	C
Sevillano de Jumilla	593	ESP	WM	Belaj et al., 2022	9.9991e-05	0.0254362	0.974464	C	E1.1	Besnard et al., 2013
Sevillenca	227	ESP	WM	Belaj et al., 2022	0.301262	0.148917	0.549821	ADMIX	E1.1	Besnard et al., 2013	G1	Mariotti et al., 2020
Shame	1786	SYR	EM	Belaj et al., 2022	0.820881	0.0811574	0.0979612	A	E1.1	Besnard et al., 2013
Shami	1041	SYR	EM	Belaj et al., 2022	0.735029	0.197975	0.0669964	ADMIX
Shami Modabl	1568	SYR	EM	Belaj et al., 2022	0.828471	0.171429	9.9991e-05	A
Shengeh Manjil	1142	IRN	EM	Belaj et al., 2022	0.874709	0.101808	0.0234827	A
Shengeh Sur	1856	IRN	EM	Belaj et al., 2022	0.911607	0.088293	9.9991e-05	A
Sikitita_2	2599	ESP	WM	Validation control (seedling from known genitors)	0.327095	0.395005	0.2779	ADMIX
Simjaca	1979	HRV	CM	Belaj et al., 2022	0.366289	9.9991e-05	0.633611	ADMIX	E1.1	Besnard et al., 2013
Sinawy	1750	EGY	EM	Belaj et al., 2022	0.188105	0.248951	0.562944	ADMIX
Sinop no 1	685	TUR	EM	Belaj et al., 2022	0.848134	0.151766	9.9991e-05	A
Sinop no 5	2298	TUR	EM	Belaj et al., 2022	0.467429	9.9991e-05	0.532471	ADMIX
Sinop no 6	2304	TUR	EM	Belaj et al., 2022	0.431243	9.9991e-05	0.568657	ADMIX
Siurona	#N/A	ESP	WM	Gómez Gálvez et al., 2024	0.648879	0.351021	9.9991e-05	ADMIX			G1	Castric et al., 2024
Sivigliana da Olio	1304	ITA	CM	Belaj et al., 2022	9.9991e-05	0.472564	0.527336	ADMIX	E2.1	Besnard et al., 2013	G1	Mariotti et al., 2020
Siwi	2167	EGY	EM	Belaj et al., 2022	0.771918	0.227982	9.9991e-05	A
Smertolia	2237	GRC	CM	Belaj et al., 2022	0.24922	0.75068	9.9991e-05	B
Sollana	871	ESP	WM	Belaj et al., 2022	0.692702	0.307198	9.9991e-05	ADMIX
Sorani	787	SYR	EM	Belaj et al., 2022	0.739571	9.9991e-05	0.260329	ADMIX	E1.1	Julca et al., 2020
Souabaa Aljia	1918	TUN	CM	Belaj et al., 2022	9.9991e-05	0.539441	0.460459	ADMIX
Souidi	1513	DZA	CM	Belaj et al., 2022	0.0115575	0.988343	9.9991e-05	B
Souri	1165	ISR	EM	Belaj et al., 2022	0.21796	0.244199	0.53784	ADMIX
Stara Maslina-1999	1999	MNE	CM	Belaj et al., 2022	0.626077	0.373823	9.9991e-05	ADMIX
Stara Maslina-2005	2005	HRV	CM	Belaj et al., 2022	0.049853	0.439508	0.510639	ADMIX
Štorta	2273	SVN	CM	Belaj et al., 2022	0.416312	0.192887	0.390801	ADMIX	E1.1	Besnard et al., 2013
Tachuno	2394	ESP	WM	Belaj et al., 2022	9.9991e-05	0.0278296	0.97207	C
Takesrit	1947	DZA	CM	Belaj et al., 2022	9.9991e-05	0.816309	0.183591	B	E1.1	Besnard et al., 2013
Tarabelsi	2058	SYR	EM	Belaj et al., 2022	0.996249	0.00365089	9.9991e-05	A
Tebabs	1794	SYR	EM	Belaj et al., 2022	0.9998	9.999e-05	9.999e-05	A	E1.3; E1.2	Besnard et al., 2013; Khadari et al., 2019
Tefah	1539	DZA	CM	Belaj et al., 2022	0.452914	9.9991e-05	0.546986	ADMIX	E1.1	Besnard et al., 2013
Temprana de Montán	2175	ESP	WM	Belaj et al., 2022	0.399844	0.26989	0.330266	ADMIX
Tempranillo de Lucena	756	ESP	WM	Belaj et al., 2022	9.999e-05	9.999e-05	0.9998	C	E1.1	Besnard et al., 2013
Tempranillo de Yeste	561	ESP	WM	Belaj et al., 2022	0.0688541	0.0532214	0.877925	C	E1.1	Besnard et al., 2013
Temprano	358	ESP	WM	Belaj et al., 2022	0.0247174	0.114128	0.861155	C	E2	Julca et al., 2020
Teta de la Vaca	2100	ESP	WM	Belaj et al., 2022	0.359051	0.323658	0.317292	ADMIX
Thassitiki	2239	GRC	CM	Belaj et al., 2022	0.679656	0.110736	0.209608	ADMIX
Thiaki	1394	GRC	CM	Belaj et al., 2022	0.0748577	0.541644	0.383498	ADMIX
Tío Blas	2194	ESP	WM	Belaj et al., 2022	0.632066	0.217134	0.1508	ADMIX
Tiuranenca	#N/A	ESP	WM	Gómez Gálvez et al., 2024	0.281274	0.278543	0.440184	ADMIX			G1	Castric et al., 2024
Toffahi	721	EGY	EM	Belaj et al., 2022	0.71625	0.198954	0.0847953	ADMIX	E1.2	Besnard et al., 2013
Toffahi-SYR	1000	SYR	EM	Belaj et al., 2022	0.86805	0.0127607	0.119189	A	E1.1	Besnard et al., 2013
Toffehi Tataouine	1683	TUN	CM	Belaj et al., 2022	0.774554	0.225346	9.9991e-05	A
Tonda Iblea	1352	ITA	CM	Belaj et al., 2022	0.555084	9.9991e-05	0.444816	ADMIX	E1.1	Mariotti et al., 2023
Torcío	2162	ESP	WM	Belaj et al., 2022	9.9991e-05	0.00985252	0.990047	C
Toruno	774	ESP	WM	Belaj et al., 2022	9.999e-05	9.999e-05	0.9998	C
Tounsi Gafsa	1674	TUN	CM	Belaj et al., 2022	0.708591	0.183386	0.108023	ADMIX	E1.1	Besnard et al., 2013
Tragolia	2212	GRC	CM	Belaj et al., 2022	0.556407	0.338611	0.104982	ADMIX
Trylia	992	SYR	EM	Belaj et al., 2022	0.749779	0.250121	9.9991e-05	ADMIX	E1.1	Mariotti et al., 2023
Tufahi Tadmori	1617	SYR	EM	Belaj et al., 2022	0.960637	0.0392633	9.9991e-05	A
Ubac	2232	FRA	WM	Belaj et al., 2022	0.345908	0.105288	0.548805	ADMIX			G2	Castric et al., 2024
Ullastre Toni	#N/A	ESP	WM	Gómez Gálvez et al., 2024	0.112648	0.597232	0.29012	ADMIX
Ulliri i Bardhe i Tiranes	1082	ALB	CM	Belaj et al., 2022	0.84512	0.15478	9.9991e-05	A	E1.1	Besnard et al., 2013
Ulliri i Bardhe i Tiranes-2499	2499	ALB	CM	Belaj et al., 2022	0.0530152	0.880396	0.0665884	B
Ulliri i Kuq	1078	ALB	CM	Belaj et al., 2022	0.541845	0.439233	0.0189212	ADMIX	E1.1	Besnard et al., 2013
Ulliri Shekullor Berat	2268	ALB	CM	Belaj et al., 2022	0.301846	0.551638	0.146516	ADMIX
Unafka	1714	ALB	CM	Belaj et al., 2022	0.246675	0.194937	0.558388	ADMIX
Unknown OT2	1930	MAR	WM	Belaj et al., 2022	0.274739	0.725161	9.9991e-05	ADMIX	E1.1	Besnard et al., 2013
Unknown OZ1	1931	MAR	WM	Belaj et al., 2022	0.0330749	0.71375	0.253175	ADMIX
Uovo di Piccione	75	ITA	CM	Belaj et al., 2022	0.57191	9.9991e-05	0.42799	ADMIX	E1.1	Besnard et al., 2013
Urgavona	2598	ESP	WM	Validation control (seedling from known genitors)	0.308065	0.436292	0.255643	ADMIX
Uslu	95	TUR	EM	Belaj et al., 2022	0.520422	0.10789	0.371688	ADMIX	E1.1	Besnard et al., 2013
Vacía	2438	ESP	WM	Gómez Gálvez et al., 2024	0.117058	0.00963008	0.873312	C
Vaddarica	1353	ITA	CM	Belaj et al., 2022	0.102038	0.452691	0.44527	ADMIX	E1.1	Besnard et al., 2013
Valanolia	103	GRC	CM	Belaj et al., 2022	0.806776	0.02838	0.164844	A	E1.1	Besnard et al., 2013
Valentins	2020	ESP	WM	Belaj et al., 2022	0.499249	0.125387	0.375364	ADMIX			G2	Castric et al., 2024
Vallesa	613	ESP	WM	Belaj et al., 2022	0.253325	0.472437	0.274238	ADMIX			G2; Androesterility	Castric et al., 2024; Rojas-Gómez et al., 2023
Vaneta	664	ESP	WM	Belaj et al., 2022	0.317279	0.462568	0.220152	ADMIX
Varudo	749	ESP	WM	Belaj et al., 2022	0.192242	9.9991e-05	0.807658	C	E1.1	Besnard et al., 2013
Velika Lastovka	1978	HRV	CM	Belaj et al., 2022	0.487163	9.9991e-05	0.512737	ADMIX	E1.1	Besnard et al., 2013
Vera	660	ESP	WM	Belaj et al., 2022	0.471324	0.515557	0.0131185	ADMIX	E3.1	Besnard et al., 2013	G2; Androesterility	Castric et al., 2024; Rojas-Gómez et al., 2023
Verdal d'Algars	#N/A	ESP	WM	Gómez Gálvez et al., 2024	0.18069	0.463711	0.355599	ADMIX
Verdal d'Arnes	#N/A	ESP	WM	Gómez Gálvez et al., 2024	0.615441	0.384459	9.9991e-05	ADMIX			G2	Castric et al., 2024
Verdal de Barcedana	#N/A	ESP	WM	Gómez Gálvez et al., 2024	0.729064	9.9991e-05	0.270836	ADMIX			G1	Castric et al., 2024
Verdal de Bovera	#N/A	ESP	WM	Gómez Gálvez et al., 2024	0.539003	0.433802	0.0271948	ADMIX
Verdal de Figols	#N/A	ESP	WM	Gómez Gálvez et al., 2024	0.877378	0.122522	9.9991e-05	A
Verdal de La Fatarella	#N/A	ESP	WM	Gómez Gálvez et al., 2024	0.652003	0.297773	0.050224	ADMIX
Verdal de Leza	#N/A	ESP	WM	Gómez Gálvez et al., 2024	0.468526	9.9991e-05	0.531374	ADMIX
Verdal de Manresa	663	ESP	WM	Belaj et al., 2022	0.585752	0.0354001	0.378848	ADMIX			Androesterility	Rojas-Gómez et al., 2023
Verdal de Ribafrecha	#N/A	ESP	WM	Gómez Gálvez et al., 2024	0.32361	9.9991e-05	0.67629	ADMIX
Verdal del Pallars	#N/A	ESP	WM	Gómez Gálvez et al., 2024	0.613022	9.9991e-05	0.386878	ADMIX
Verdala	394	ESP	WM	Belaj et al., 2022	9.999e-05	9.999e-05	0.9998	C	E1.1	Besnard et al., 2013
Verdale de l'Hérault	76	FRA	WM	Belaj et al., 2022	0.230042	9.9991e-05	0.769858	C	E1.1	Besnard et al., 2013	G2	Mariotti et al., 2020
Verde Verdelho	887	PRT	WM	Belaj et al., 2022	0.190418	0.318968	0.490614	ADMIX
Verdial de Alcalá la Real	#N/A	ESP	WM	Gómez Gálvez et al., 2024	9.999e-05	9.999e-05	0.9998	C
Verdial de Alcaudete	#N/A	ESP	WM	Gómez Gálvez et al., 2024	0.263624	9.9991e-05	0.736276	ADMIX
Verdial de Badajoz	877	ESP	WM	Belaj et al., 2022	9.9991e-05	0.0245247	0.975375	C	E1.1	Besnard et al., 2013	G2	Mariotti et al., 2020
Verdial de Cádiz	370	ESP	WM	Belaj et al., 2022	0.189904	9.9991e-05	0.809996	C
Verdial de Huévar	6	ESP	WM	Belaj et al., 2022	9.9991e-05	0.0297214	0.970179	C	E1.1	Besnard et al., 2013
Verdial de Vélez-Málaga	883	ESP	WM	Belaj et al., 2022	0.276388	0.419609	0.304003	ADMIX	E1.1	Besnard et al., 2013
Verdial de Vélez-Málaga-51	51	ESP	WM	Belaj et al., 2022	0.454767	0.0197575	0.525476	ADMIX	E1	Julca et al., 2020
Verdiell	677	ESP	WM	Belaj et al., 2022	0.220476	0.702444	0.0770804	ADMIX			G2	Castric et al., 2024
Vidrillo	2132	ESP	WM	Belaj et al., 2022	0.040082	9.9991e-05	0.959818	C
Vigor	#N/A	ESP	WM	Gómez Gálvez et al., 2024	0.323229	0.237691	0.43908	ADMIX			G1	Castric et al., 2024
Villalonga	364	ESP	WM	Belaj et al., 2022	0.550961	0.226273	0.222766	ADMIX	E1.3	Besnard et al., 2013
Vinyols	1065	ESP	WM	Belaj et al., 2022	0.216946	0.379459	0.403595	ADMIX			G2	Castric et al., 2024
VS6	1932	MAR	WM	Belaj et al., 2022	9.9991e-05	0.648433	0.351467	ADMIX	E1.1	Besnard et al., 2013
Wardan	725	EGY	EM	Belaj et al., 2022	0.43059	0.310692	0.258718	ADMIX	E1.1	Besnard et al., 2013
Wateken	1741	EGY	EM	Belaj et al., 2022	0.659825	0.129698	0.210477	ADMIX	E2.1	Besnard et al., 2013
Yag Celebi (Tatayn)	2344	TUR	EM	Belaj et al., 2022	0.741415	0.0424036	0.216182	ADMIX
Yaglik Celebi	2336	TUR	EM	Belaj et al., 2022	0.910783	9.9991e-05	0.0891169	A
Yuvarlak Celebi	2341	TUR	EM	Belaj et al., 2022	0.828718	0.0115841	0.159698	A
Žabarka	1982	HRV	CM	Belaj et al., 2022	0.179736	0.328869	0.491395	ADMIX
Zada	1607	SYR	EM	Belaj et al., 2022	0.87	0.1299	9.9991e-05	A
Zael Almuhra	1605	SYR	EM	Belaj et al., 2022	0.800721	0.00823866	0.19104	A	E1.1	Besnard et al., 2013
Zaity	788	SYR	EM	Belaj et al., 2022	0.952956	0.0364355	0.0106081	A	E1.2	Besnard et al., 2013
Zarbout Louzir	1888	TUN	CM	Belaj et al., 2022	0.0303033	0.833944	0.135753	B
Zard	1140	IRN	EM	Belaj et al., 2022	0.903067	0.0968327	9.9991e-05	A	E1.1	Mariotti et al., 2023
Zard-1810	1810	IRN	EM	Belaj et al., 2022	0.760339	0.141247	0.098414	A
Zarrazi Zarzis	1680	TUN	CM	Belaj et al., 2022	0.33684	0.468447	0.194712	ADMIX	E3.2; E3.1	Besnard et al., 2013; Mariotti 2023	Androesterility	Besnard et al., 2000; Rojas-Gómez et al., 2023
Zeboudj Boudoudan	1948	DZA	CM	Belaj et al., 2022	0.415139	0.295774	0.289087	ADMIX	E1.1	Besnard et al., 2013
Zeitoun Boubezzoula	1890	TUN	CM	Belaj et al., 2022	9.999e-05	0.9998	9.999e-05	B
Zeletni	1523	DZA	CM	Belaj et al., 2022	9.9991e-05	0.60086	0.39904	ADMIX	E2.1	Besnard et al., 2013	G1	Mariotti et al., 2020
Zoncuk	2345	TUR	EM	Belaj et al., 2022	0.776951	0.203063	0.0199862	A
Zorzaleño de Granada	2134	ESP	WM	Belaj et al., 2022	9.9991e-05	0.0719395	0.92796	C
Zorzaleño de Setenil	#N/A	ESP	WM	Gómez Gálvez et al., 2024	0.0089951	0.00193102	0.989074	C
Zuzorka	1985	HRV	CM	Belaj et al., 2022	0.455908	0.520044	0.0240481	ADMIX
*Registration number of the individuals is presented in column B. Individuals marked as #N/D correspond to accessions that have been genotyped and documented in the database but are not yet established in the field collection and therefore have not been assigned an official register number at the time of analysis. Regional grouping of the individuals are indicated in column D according to passpor…
**ALB = Albania; ARG = Argentina; CHL = Chile; CYP = Cyprus; DZA = Arlgeria; EGY = Egypt; ESP = Spain; FRA = France; GRC = Greece; HRV = Croatia; IRN = Iran; IRQ = Irak; ISR = Israel; ITA = Italy; JOR = Jordania; LBN = Lebanon; MAR = Morocco; MEX = Mexico; MNE = Montenegro; PER = Peru; PRT = Portugal; SYR = Syria; TUN = Tunisia; TUR = Turkey; USA = United States of America.

## Sheet: Table S2
Table Supplementary 2: Diversity parameters of the 96 EST-SNPs genotyped in the 853 distinct individuals*
Locus	N	Missing rate (%)	Navg	Ne	I	Ho	He	MAF	PIC
EContig10531	852	0.117233	2	1.99938	0.692992	0.525	0.5	0.4912	0.375
EContig188	852	0.117233	2	1.62245	0.571801	0.45	0.384	0.2588	0.31
EContig298_1	853	0	2	1.99604	0.692155	0.524	0.499	0.47773	0.375
EContig4424_1	852	0.117233	2	1.76083	0.623607	0.479	0.432	0.31573	0.339
EContig5478_1	853	0	2	1.912	0.669954	0.457	0.477	0.39273	0.363
EContig845_1	851	0.234467	2	1.95019	0.680322	0.546	0.488	0.42009	0.369
IContig257_8	851	0.234467	2	1.91707	0.671358	0.501	0.479	0.396	0.364
EContig10374	853	0	2	1.77854	0.629527	0.502	0.438	0.32356	0.342
EContig1962_1	853	0	2	1.88261	0.661638	0.577	0.469	0.37515	0.359
EContig3225_1	852	0.117233	2	1.96895	0.68524	0.59	0.492	0.43721	0.371
EContig5258	843	1.17233	2	1.96028	0.682981	0.471	0.49	0.42883	0.37
EContig9677	852	0.117233	2	1.99624	0.692204	0.489	0.499	0.47829	0.375
EContig10787_1	851	0.234467	2	1.77761	0.629221	0.472	0.438	0.32315	0.342
EContig1947_3	853	0	2	1.96958	0.685406	0.547	0.493	0.43787	0.371
EContig3144_2	853	0	2	1.86335	0.656017	0.389	0.464	0.3646	0.356
EContig465	853	0	2	1.99938	0.692993	0.542	0.5	0.49121	0.375
EContig5674_1	853	0	2	1.8699	0.657943	0.556	0.465	0.36811	0.357
EContig86	849	0.468933	2	1.88052	0.661035	0.453	0.469	0.37397	0.359
IContig2640_3	851	0.234467	2	1.9116	0.669844	0.627	0.477	0.39248	0.363
EContig10539	852	0.117233	2	1.79235	0.634046	0.533	0.442	0.32981	0.344
EContig2068_2	849	0.468933	2	1.99946	0.693011	0.482	0.5	0.49176	0.375
EContig3597_1	851	0.234467	2	1.43194	0.479004	0.318	0.302	0.18508	0.256
EContig695_2	853	0	2	1.97749	0.687446	0.464	0.495	0.44666	0.372
EContig9922_3	853	0	2	1.98299	0.688852	0.546	0.496	0.45369	0.373
EContig1180_2	846	0.820633	2	1.88078	0.661109	0.479	0.469	0.37411	0.359
EContig1987_2	853	0	2	1.80295	0.637458	0.435	0.446	0.3347	0.346
EContig3889	853	0	2	1.98915	0.690417	0.523	0.498	0.46307	0.374
EContig4794	853	0	2	1.77329	0.627785	0.429	0.436	0.32122	0.341
EContig6361	853	0	2	1.82153	0.643326	0.499	0.451	0.34349	0.349
EContig894_1	835	2.1102	2	1.96019	0.682957	0.29	0.49	0.42874	0.37
IContig2783_3	852	0.117233	2	1.99229	0.691211	0.665	0.498	0.4689	0.374
EContig10640	853	0	2	1.82031	0.642945	0.491	0.451	0.34291	0.349
EContig2785_2	853	0	2	1.9989	0.692872	0.627	0.5	0.48828	0.375
EContig4490	837	1.87573	2	1.64023	0.579067	0.41	0.391	0.26583	0.314
EContig698_3	853	0	2	1.98546	0.689481	0.495	0.497	0.45721	0.373
IContig125_1	849	0.468933	2	1.78715	0.632354	0.45	0.441	0.32744	0.343
EContig1775_5	850	0.3517	2	1.66686	0.589589	0.461	0.4	0.27647	0.32
EContig2172_2	851	0.234467	2	1.7191	0.609061	0.459	0.419	0.29788	0.331
EContig3935_2	850	0.3517	2	1.94495	0.678928	0.479	0.486	0.41588	0.368
EContig504_6	853	0	2	1.92702	0.67409	0.536	0.481	0.4027	0.365
EContig6479	853	0	2	1.5827	0.554808	0.39	0.368	0.24326	0.3
EContig9136_3	853	0	2	1.91292	0.670209	0.496	0.478	0.39332	0.363
IContig2981_4	853	0	2	1.92871	0.674549	0.487	0.482	0.40387	0.366
EContig12203_1	824	3.39977	2	1.80996	0.63969	0.39	0.448	0.33799	0.347
EContig2906_2	853	0	2	1.79661	0.635425	0.485	0.444	0.33177	0.345
EContig460_6	842	1.28957	2	1.96019	0.682957	0.504	0.49	0.42874	0.37
EContig6995	853	0	2	1.9312	0.675227	0.551	0.482	0.40563	0.366
IContig19_3	853	0	2	1.89578	0.665402	0.501	0.473	0.38277	0.361
EContig181_2	849	0.468933	2	1.97423	0.686606	0.45	0.494	0.44287	0.372
EContig2305_1	853	0	2	1.93447	0.676112	0.478	0.483	0.40797	0.366
EContig4112	852	0.117233	2	1.99998	0.693141	0.525	0.5	0.49824	0.375
EContig515_2	852	0.117233	2	1.96298	0.683688	0.595	0.491	0.43134	0.37
EContig6629	853	0	2	1.8997	0.666511	0.491	0.474	0.38511	0.361
EContig9302_3	853	0	2	1.8117	0.640239	0.441	0.448	0.3388	0.348
IContig3160_2	847	0.7034	2	1.86042	0.655151	0.535	0.463	0.36305	0.356
EContig12584	853	0	2	1.99604	0.692155	0.55	0.499	0.47773	0.375
EContig2937_4	851	0.234467	2	1.40017	0.460201	0.287	0.286	0.17274	0.245
EContig5140	849	0.468933	2	1.8588	0.654668	0.578	0.462	0.36219	0.355
EContig8421_1	852	0.117233	2	1.87392	0.659118	0.466	0.467	0.37031	0.358
IContig2083_2	852	0.117233	2	1.90334	0.667536	0.462	0.475	0.38732	0.362
EContig1813_3	852	0.117233	2	1.98697	0.689864	0.663	0.497	0.45951	0.373
EContig2458_2	834	2.22743	2	1.86543	0.656632	0.451	0.464	0.36571	0.356
EContig4297_2	853	0	2	1.89479	0.665122	0.424	0.473	0.38218	0.361
EContig5183	852	0.117233	2	1.77149	0.627188	0.408	0.436	0.32042	0.341
EContig6851	851	0.234467	2	1.66605	0.589276	0.458	0.4	0.27615	0.32
EContig9302_4	851	0.234467	2	1.79062	0.633486	0.524	0.442	0.32902	0.344
IContig353	849	0.468933	2	1.82245	0.64361	0.495	0.452	0.34393	0.349
EContig1263	853	0	2	1.74237	0.617278	0.461	0.426	0.30774	0.335
EContig2950_2	852	0.117233	2	1.57588	0.551782	0.333	0.366	0.24061	0.299
EContig515_3	853	0	2	1.63356	0.576366	0.435	0.388	0.26319	0.313
EContig8662	853	0	2	1.88157	0.661338	0.564	0.469	0.37456	0.359
IContig2350_3	853	0	2	1.94383	0.678629	0.49	0.486	0.41501	0.368
EContig1816_1	848	0.586166	2	1.95813	0.682418	0.665	0.49	0.42689	0.37
EContig2514	853	0	2	1.96958	0.685406	0.51	0.493	0.43787	0.371
EContig435_10	852	0.117233	2	1.84378	0.650164	0.507	0.458	0.35446	0.353
EContig526_2	852	0.117233	2	1.78069	0.630237	0.489	0.439	0.32453	0.342
EContig7442_2	852	0.117233	2	2	0.693146	0.515	0.5	0.49941	0.375
IContig1226_3	853	0	2	1.95663	0.682022	0.495	0.489	0.42556	0.369
IContig3651	853	0	2	1.99855	0.692784	0.633	0.5	0.48652	0.375
EContig1372_4	853	0	2	1.64096	0.579361	0.443	0.391	0.26612	0.314
EContig2998	853	0	2	1.99993	0.69313	0.68	0.5	0.49707	0.375
EContig5168_5	853	0	2	1.88365	0.661936	0.533	0.469	0.37573	0.359
EContig8993_1	853	0	2	1.95991	0.682884	0.566	0.49	0.42849	0.37
IContig2753_2	853	0	2	1.95528	0.681668	0.635	0.489	0.42438	0.369
EContig1839	852	0.117233	2	1.96421	0.68401	0.548	0.491	0.43251	0.37
EContig2705_2	850	0.3517	2	1.91416	0.670554	0.485	0.478	0.39412	0.364
EContig4380_1	826	3.1653	2	1.99355	0.691527	0.655	0.499	0.47155	0.374
EContig5399_1	853	0	2	1.91108	0.669698	0.648	0.477	0.39215	0.363
EContig749_1	851	0.234467	2	1.99953	0.69303	0.559	0.5	0.49236	0.375
IContig1260_3	853	0	2	1.98624	0.689679	0.687	0.497	0.45838	0.373
IContig52_2	852	0.117233	2	1.92429	0.673343	0.633	0.481	0.40082	0.365
EContig1634	851	0.234467	2	1.73857	0.615953	0.469	0.425	0.30611	0.335
EContig3075	851	0.234467	2	1.76969	0.626586	0.519	0.435	0.31962	0.34
EContig5193	852	0.117233	2	1.5029	0.517173	0.369	0.335	0.21244	0.279
EContig9157_1	852	0.117233	2	1.66962	0.590655	0.447	0.401	0.27758	0.321
IContig667_1	853	0	2	1.75865	0.622865	0.44	0.432	0.31477	0.338
Mean	850.646	0.275987	2	1.86312	0.652036	0.502771	0.46049	0.380469	0.353375
SE	0.523772	0.0614036	0	0.0136819	0.00471628	0.00831832	0.00444553	0.00769238	0.0025743
Mean in EM**	153.458	0.351732	2	1.73101	0.592246	0.425497	0.408059	0.319	0.324
SE in EM	0.215576	0.139984	0	0.0251465	0.0125282	0.0132506	0.0105132	0.012	0.007
Mean in CM	212.677	0.151604	2	1.86529	0.652889	0.508896	0.460962	0.382	0.354719
SE in CM	0.132862	0.0623766	0	0.01342	0.00455688	0.00731544	0.00430932	0.007	0.002
Mean in WM	484.51	0.306499	2	1.85655	0.649872	0.524616	0.458089	0.377681	0.353166
SE in WM	0.313789	0.0645657	0	0.0142241	0.00475579	0.0108742	0.00451984	0.0079432	0.002
*N = Number of distinct individuals ; the Missing Rate (%) was calculated as the proportion of missing genotypes per locus relative to the total number of genotyped individuals (n = 853) ; Navg = Average number of observed alleles ; Ne = Number of effective alleles ; I = Shannon's Information Index ; Ho = Observed Heterozygosity ; He = Expected Heterozygosity ; MAF = Minor Allele Frequency; PIC =…
**EM, CM and WM = indivuduals grouped by main region of cultivation in Eastern, Central or Western Mediterranean, respectively. The regional grouping was based on the passport information available for each cultivar in the WOGBC-ESP046 database, specifically considering the area where each cultivar is predominantly grown.
1. Peakall R, Smouse PE. GenAlEx 6.5: genetic analysis in Excel. Population genetic software for teaching and research—an update. Bioinformatics. 2012;28(19):2537–9.

## Sheet: Table S3
Table Supplementary 3. Parent–offspring duos inferred from combined kinship (SambaR) and likelihood-based (CERVUS) analyses
Individual 1	Individual 2	Putative parent-offspring duos	Loci compared	Kinship methodology in SambaR		Parentage analysis from CERVUS software		Duo infered by both approaches
				r0	KING-robust (φ)	Loci mismatching	Pair LOD score
Abade Helo	Abade Mour	Abade Helo -- Abade Mour	95			1	24.3234
Abade Helo	Abbadi Shalal	Abade Helo -- Abbadi Shalal	95			2	19.1227
Abade Helo	Abo Akfa	Abade Helo -- Abo Akfa	95			1	23.1616
Abade Helo	Abo Anaked	Abade Helo -- Abo Anaked	95			2	18.2858
Abade Helo	Abo Shawke	Abade Helo -- Abo Shawke	95			2	15.6428
Abade Helo	Abou Kanani	Abade Helo -- Abou Kanani	94			2	12.564
Abade Helo	Mahati-846	Abade Helo -- Mahati-846	95	0	0.207	0	27.3719	x
Abade Mour	Abbadi Abou Gabra-842	Abade Mour -- Abbadi Abou Gabra-842	95			2	17.1749
Abade Mour	Abbadi Shalal	Abade Mour -- Abbadi Shalal	95	0	0.254	0	28.9742	x
Abade Mour	Abo Akfa	Abade Mour -- Abo Akfa	95			2	17.8578
Abade Mour	Abo Shawke	Abade Mour -- Abo Shawke	95			1	20.8779
Abade Mour	Abou Kanani	Abade Mour -- Abou Kanani	94			2	14.0436
Abade Mour	Mahati-846	Abade Mour -- Mahati-846	95	0	0.186	0	26.9204	x
Abadi Rassasi	Shami	Abadi Rassasi -- Shami	94			1	17.3772
Abbadi Abou Gabra-842	Abbadi Shalal	Abbadi Abou Gabra-842 -- Abbadi Shalal	96			2	17.5594
Abbadi Abou Gabra-842	Abou Choki-1115	Abbadi Abou Gabra-842 -- Abou Choki-1115	96			2	9.97065
Abbadi Abou Gabra-842	Kan Celebi	Abbadi Abou Gabra-842 -- Kan Celebi	95			2	8.19306
Abbadi Abou Gabra-842	Khuokhe	Abbadi Abou Gabra-842 -- Khuokhe	95			1	13.6481
Abbadi Abou Gabra-842	Mahati-846	Abbadi Abou Gabra-842 -- Mahati-846	96	0	0.177	0	26.9145	x
Abbadi Abou Gabra-842	Masabi	Abbadi Abou Gabra-842 -- Masabi	96			2	10.8026
Abbadi Abou Gabra-842	Sayfi	Abbadi Abou Gabra-842 -- Sayfi	96			2	10.3949
Abbadi Abou Gabra-842	Toffahi-SYR	Abbadi Abou Gabra-842 -- Toffahi-SYR	96			1	12.1368
Abbadi Shalal	Abo Akfa	Abbadi Shalal -- Abo Akfa	95			2	20.8363
Abbadi Shalal	Abo Anaked	Abbadi Shalal -- Abo Anaked	96			2	22.1352
Abbadi Shalal	Jlot-841	Abbadi Shalal -- Jlot-841	96			2	18.3436
Abbadi Shalal	Mahati-846	Abbadi Shalal -- Mahati-846	96	0	0.207	0	31.0811	x
Abo Akfa	Abo Anaked	Abo Akfa -- Abo Anaked	95			2	19.1369
Abo Akfa	Abo Shawke	Abo Akfa -- Abo Shawke	95	0	0.278	0	22.0108	x
Abo Akfa	Barri	Abo Akfa -- Barri	95			2	7.31663
Abo Akfa	Mahati-846	Abo Akfa -- Mahati-846	95			1	25.783
Abo Akfa	Majhol-1122	Abo Akfa -- Majhol-1122	93			2	6.17516
Abo Akfa	Saifi	Abo Akfa -- Saifi	95			2	9.80206
Abo Anaked	Mahati-846	Abo Anaked -- Mahati-846	96			1	27.8029
Abo Shawke	Claramunt	Abo Shawke -- Claramunt	96			2	6.20873
Abo Shawke	Mahati-846	Abo Shawke -- Mahati-846	96			1	20.5612
Abo Shawke	Olivera d'Aransis	Abo Shawke -- Olivera d'Aransis	96			2	6.52789
Abo Shawke	Panseñera	Abo Shawke -- Panseñera	96			2	6.11714
Abo Shawke	Safrawi	Abo Shawke -- Safrawi	96			2	5.63984
Abou Choki-1115	Agouromanakolia	Abou Choki-1115 -- Agouromanakolia	96			1	7.96271
Abou Choki-1115	Dopia Verias	Abou Choki-1115 -- Dopia Verias	96			2	4.80966
Abou Choki-1115	Jlot	Abou Choki-1115 -- Jlot	96			2	5.06779
Abou Choki-1115	Khnfse	Abou Choki-1115 -- Khnfse	96			2	5.96761
Abou Choki-1115	Majhol-1122	Abou Choki-1115 -- Majhol-1122	94			1	8.44859
Abou Choki-1115	Negral de Bierge	Abou Choki-1115 -- Negral de Bierge	96			1	9.72869
Abou Choki-1115	Sacakli otur	Abou Choki-1115 -- Sacakli otur	95			1	5.91693
Abou Choki-1115	Safrawi	Abou Choki-1115 -- Safrawi	96	0	0.239	0	11.908	x
Abou Choki-1115	Sam (Iznik)	Abou Choki-1115 -- Sam (Iznik)	94			1	10.1489
Abou Choki-1115	Sinop no 6	Abou Choki-1115 -- Sinop no 6	96			1	6.10112
Abou Choki-1115	Toffahi-SYR	Abou Choki-1115 -- Toffahi-SYR	96			1	14.3472
Abou Kanani	Bathni	Abou Kanani -- Bathni	95			2	7.65568
Abou Kanani	Jlot	Abou Kanani -- Jlot	95	0	0.275	0	20.7397	x
Abou Kanani	Khuokhe	Abou Kanani -- Khuokhe	95			1	9.23111
Abou Kanani	Mahati-846	Abou Kanani -- Mahati-846	95			1	21.4748
Abou Kanani	Majhol-1122	Abou Kanani -- Majhol-1122	94			2	6.38948
Abou Kanani	Safrawi	Abou Kanani -- Safrawi	95			1	10.1785
Abou Kanani	Sari Ulak	Abou Kanani -- Sari Ulak	93			1	14.2124
Abou Kanani	Sorani	Abou Kanani -- Sorani	95			2	7.47359
Abou Satl Mohazam	Jlot	Abou Satl Mohazam -- Jlot	96	0	0.233	0	21.3417	x
Abunara	Chetoui	Abunara -- Chetoui	95	0	0.283	0	8.21024	x
Abunara	Gerboua	Abunara -- Gerboua	95	0	0.292	0	10.8944	x
Abunara	Gordal Sevillana	Abunara -- Gordal Sevillana	95	0	0.265	0	7.2566	x
Abunara	Hendero	Abunara -- Hendero	95	0	0.324	0	6.73332	x
Abunara	Itrana	Abunara -- Itrana	95	0	0.284	0
Abunara	Megaron	Abunara -- Megaron	95	0	0.301	0	6.55485	x
Abunara	Meski	Abunara -- Meski	95	0	0.229	0	5.51056	x
Abunara	Mlouki Blettech	Abunara -- Mlouki Blettech	95	0	0.247	0	12.6344	x
Abunara	Negral de Préjano	Abunara -- Negral de Préjano	95			1	5.36362
Abunara	Olivo de Clavijo_1	Abunara -- Olivo de Clavijo_1	95			0	9.33974
Abunara	Olivo de Clavijo_4	Abunara -- Olivo de Clavijo_4	95			1	4.91842
Abunara	Olivo de Ribafrecha-2509	Abunara -- Olivo de Ribafrecha-2509	95			1	6.46263
Abunara	R'Khami	Abunara -- R'Khami	95	0	0.282	0	8.45306	x
Abunara	Royal	Abunara -- Royal	95			1	5.48332
Abunara	Sinop no 5	Abunara -- Sinop no 5	95	0	0.305	0	7.10709	x
Abunara	Souabaa Aljia	Abunara -- Souabaa Aljia	95	0	0.261	0
Abunara	Toffehi Tataouine	Abunara -- Toffehi Tataouine	95	0	0.213	0	4.70193	x
Abunara	Verdal de Leza	Abunara -- Verdal de Leza	95			2	4.80683
Acebuche de Autol	Gordal Sevillana	Acebuche de Autol -- Gordal Sevillana	96	0	0.257	0	5.2069	x
Acebuche de Autol	Lumiaro	Acebuche de Autol -- Lumiaro	96	0	0.252	0
Acebuche de Autol	Olivo de Mancha Real	Acebuche de Autol -- Olivo de Mancha Real	96	0	0.265	0
Acebuche de Caravaca-800	Lechín de Granada	Acebuche de Caravaca-800 -- Lechín de Granada	96	0	0.286	0	10.5208	x
Acebuchera	Bouchouika	Acebuchera -- Bouchouika	96			1	6.48116
Acebuchera	Buidiego	Acebuchera -- Buidiego	96			1	9.6092
Acebuchera	Carrasqueño de la Sierra	Acebuchera -- Carrasqueño de la Sierra	96			1	5.61053
Acebuchera	Castellana	Acebuchera -- Castellana	96	0	0.348	0	12.9324	x
Acebuchera	Cordovil de Serpa	Acebuchera -- Cordovil de Serpa	96			1	5.81808
Acebuchera	Lechín de Granada	Acebuchera -- Lechín de Granada	96	0	0.282	0	7.07351	x
Acebuchera	Manzanilla Cacereña	Acebuchera -- Manzanilla Cacereña	96			1	6.50496
Acebuchera	Ojo de Liebre	Acebuchera -- Ojo de Liebre	96			1	8.38528
Acebuchera	Pajarera	Acebuchera -- Pajarera	96			1	4.78211
Acebuchera	Pavo	Acebuchera -- Pavo	96			0	13.499
Acebuchera	Pico Limón	Acebuchera -- Pico Limón	96			1	6.84972
Acebuchera	Picudo Blanco de Estepa	Acebuchera -- Picudo Blanco de Estepa	96	0	0.319	0	9.54249	x
Acebuchera	Racimal	Acebuchera -- Racimal	96			2	6.50335
Acebuchera	Tachuno	Acebuchera -- Tachuno	95			1	6.46511
Acebuchera	Verdial de Alcaudete	Acebuchera -- Verdial de Alcaudete	94			1	4.68215
Acebuchina de Frigiliana	Aimel	Acebuchina de Frigiliana -- Aimel	94			2	8.89021
Acebuchina de Frigiliana	Balhi Sig	Acebuchina de Frigiliana -- Balhi Sig	95			2	12.2922
Acebuchina de Frigiliana	Desconocido de Alcanadre_1	Acebuchina de Frigiliana -- Desconocido de Alcanadre_1	89			1	6.84071
Acebuchina de Frigiliana	Desconocido de Alcanadre-2505	Acebuchina de Frigiliana -- Desconocido de Alcanadre-2505	94			2	10.4499
Acebuchina de Frigiliana	Desconocido de Cortija de la Viana	Acebuchina de Frigiliana -- Desconocido de Cortija de la Viana	94			2	9.1995
Acebuchina de Frigiliana	El Chatan	Acebuchina de Frigiliana -- El Chatan	95			2	9.82243
Acebuchina de Frigiliana	Mignolo Cerretano	Acebuchina de Frigiliana -- Mignolo Cerretano	95			2	6.9261
Acebuchina de Frigiliana	Olivo di Mandanici	Acebuchina de Frigiliana -- Olivo di Mandanici	95			1	13.6276
Acebuchina de Frigiliana	Olivo Gordo de Benisalte	Acebuchina de Frigiliana -- Olivo Gordo de Benisalte	94			1	14.3892
Aceitunero de Préjano	Cordobés de Cornago	Aceitunero de Préjano -- Cordobés de Cornago	96	0	0.292	0	7.50072	x
Aceitunero de Préjano	Gordal de Somontano	Aceitunero de Préjano -- Gordal de Somontano	96			1	5.79772
Aceitunero de Préjano	Grossanne	Aceitunero de Préjano -- Grossanne	96			1	4.89948
Aceitunero de Préjano	Longue de Meliana	Aceitunero de Préjano -- Longue de Meliana	96			1	7.65035
Aceitunero de Préjano	Marsaline-1509	Aceitunero de Préjano -- Marsaline-1509	96			1	9.56823
Aceitunero de Préjano	Olivo de Alberite	Aceitunero de Préjano -- Olivo de Alberite	96			1	7.01683
Aceitunero de Préjano	Toffehi Tataouine	Aceitunero de Préjano -- Toffehi Tataouine	96	0	0.247	0	10.1997	x
Aceitunero de Préjano	Verdale de l'Hérault	Aceitunero de Préjano -- Verdale de l'Hérault	96	0	0.337	0	12.7721	x
Aceitunero-2249	Bolvino	Aceitunero-2249 -- Bolvino	96	0	0.256	0	18.0923	x
Aceitunero-2249	Claramunt	Aceitunero-2249 -- Claramunt	96			2	4.69134
Aceitunero-2249	Macho de Galilea	Aceitunero-2249 -- Macho de Galilea	96			1	12.4119
Aceitunero-2249	Nación	Aceitunero-2249 -- Nación	95			1	9.97265
Aceitunero-2249	Olivo de Murillo de Río Leza	Aceitunero-2249 -- Olivo de Murillo de Río Leza	96			1	4.86672
Aceituno de Alberite	Cerruda de Liesa	Aceituno de Alberite -- Cerruda de Liesa	95			1	8.29544
Aceituno de Alberite	Cordobés de Cornago	Aceituno de Alberite -- Cordobés de Cornago	96			1	9.71199
Aceituno de Alberite	Desconocido de Cornago	Aceituno de Alberite -- Desconocido de Cornago	96			2	6.16434
Aceituno de Alberite	Desconocido de Ribafrecha-2511	Aceituno de Alberite -- Desconocido de Ribafrecha-2511	96			1	7.59608
Aceituno de Alberite	Desconocido de Sojuela_1	Aceituno de Alberite -- Desconocido de Sojuela_1	96			1	6.34015
Aceituno de Alberite	Gordal Sevillana	Aceituno de Alberite -- Gordal Sevillana	96	0	0.213	0	5.55233	x
Aceituno de Alberite	Konservolia	Aceituno de Alberite -- Konservolia	96			1	7.29911
Aceituno de Alberite	Morisca de Mancor	Aceituno de Alberite -- Morisca de Mancor	96			1	6.71158
Aceituno de Alberite	Olivo de Clavijo_2	Aceituno de Alberite -- Olivo de Clavijo_2	96			1	5.47321
Aceituno de Alberite	Olivo de Villamediana	Aceituno de Alberite -- Olivo de Villamediana	96			1	8.79359
Aceituno de Alberite	Toffehi Tataouine	Aceituno de Alberite -- Toffehi Tataouine	96			1	5.24761
Aceituno de Alberite	Verdal de Leza	Aceituno de Alberite -- Verdal de Leza	96			2	5.00471
Aeleh	Bottone di Gallo	Aeleh -- Bottone di Gallo	96			2	18.1564
Aeleh	Boughenfous	Aeleh -- Boughenfous	96	0	0.327	0	16.3449	x
Aeleh	Chemlal de Kabylie	Aeleh -- Chemlal de Kabylie	96			1	6.44036
Aeleh	Desconocido de Alcanadre-2505	Aeleh -- Desconocido de Alcanadre-2505	95			1	10.7504
Aeleh	Desconocido de Ibiza_3	Aeleh -- Desconocido de Ibiza_3	95			2	7.03789
Aeleh	Dhokkar Nafti	Aeleh -- Dhokkar Nafti	96			2	5.17136
Aeleh	Mignolo Cerretano	Aeleh -- Mignolo Cerretano	96			2	4.80412
Aeleh	Olivo de l'Albera	Aeleh -- Olivo de l'Albera	96			2	5.03663
Agac no 7 (K. Maras)	Humaisi	Agac no 7 (K. Maras) -- Humaisi	95			2	8.69876
Agac no 7 (K. Maras)	Killin	Agac no 7 (K. Maras) -- Killin	95			1	11.1382
Agac no 7 (K. Maras)	Majhol-1059	Agac no 7 (K. Maras) -- Majhol-1059	95	0	0.203	0	12.4849	x
Agac no 7 (K. Maras)	Majhol-1122	Agac no 7 (K. Maras) -- Majhol-1122	93			2	6.10331
Agac no 7 (K. Maras)	Shame	Agac no 7 (K. Maras) -- Shame	95			1	9.05203
Agac no 7 (K. Maras)	Zaity	Agac no 7 (K. Maras) -- Zaity	95	0	0.254	0	20.4757	x
Aggizi Akse	Aggizi Oshime	Aggizi Akse -- Aggizi Oshime	95	0	0.314	0	28.0923	x
Aggizi Akse	Aggizi Shame	Aggizi Akse -- Aggizi Shame	95	0	0.308	0	24.7472	x
Aggizi Akse	Baid El Hamam	Aggizi Akse -- Baid El Hamam	95			2	12.8462
Aggizi Akse	Balady	Aggizi Akse -- Balady	95			2	12.0491
Aggizi Akse	Toffahi	Aggizi Akse -- Toffahi	95			1	15.4005
Aggizi Akse	Zard	Aggizi Akse -- Zard	95			1	9.5498
Aggizi Oshime	Aggizi Shame	Aggizi Oshime -- Aggizi Shame	96			2	17.7769
Aggizi Oshime	Balady	Aggizi Oshime -- Balady	96	0	0.239	0	27.6329	x
Aggizi Shame	Baid El Hamam	Aggizi Shame -- Baid El Hamam	96	0	0.271	0	28.3591	x
Aggizi Shame	Toffahi	Aggizi Shame -- Toffahi	96	0	0.306	0	26.9376	x
Aghchren de Titest	Bidh Hmam	Aghchren de Titest -- Bidh Hmam	96	0	0.239	0	7.64146	x
Aghchren de Titest	Gordal Sevillana	Aghchren de Titest -- Gordal Sevillana	96	0	0.217	0	11.099	x
Aghchren de Titest	Marantelli	Aghchren de Titest -- Marantelli	96			1	9.15665
Aghchren de Titest	Meski	Aghchren de Titest -- Meski	96			1	9.46028
Aghchren de Titest	Moresca	Aghchren de Titest -- Moresca	96			2	5.36815
Aghchren de Titest	Morisca de Mancor	Aghchren de Titest -- Morisca de Mancor	96	0	0.287	0	13.385	x
Aghchren de Titest	Roalejo de Arnedo	Aghchren de Titest -- Roalejo de Arnedo	96			2	4.72294
Aglandau	Arboset	Aglandau -- Arboset	96	0	0.301	0	7.81058	x
Aglandau	Curnet	Aglandau -- Curnet	95			1	6.4291
Aglandau	Dopia Verias	Aglandau -- Dopia Verias	96			1	7.90591
Aglandau	Gordal Sevillana	Aglandau -- Gordal Sevillana	96	0	0.224	0
Aglandau	Gorvele	Aglandau -- Gorvele	96			1	6.31079
Aglandau	Kokerrmadh Elbasani	Aglandau -- Kokerrmadh Elbasani	96			1	5.1554
Aglandau	Konservolia	Aglandau -- Konservolia	96			1	4.98366
Aglandau	Macho de Galilea	Aglandau -- Macho de Galilea	96			1	5.08508
Aglandau	Morisca de Mancor	Aglandau -- Morisca de Mancor	96			1	4.90487
Aglandau	Olivo de Murillo de Río Leza	Aglandau -- Olivo de Murillo de Río Leza	96	0	0.31	0
Aglandau	Redondilla de Logroño	Aglandau -- Redondilla de Logroño	96			1	5.98815
Aglandau	Samsun Salamuralik	Aglandau -- Samsun Salamuralik	96			1	9.64135
Agouromanakolia	Ayvalik	Agouromanakolia -- Ayvalik	96	0	0.341	0	17.3792	x
Agouromanakolia	Domat	Agouromanakolia -- Domat	96			2	8.04984
Agouromanakolia	Domengues	Agouromanakolia -- Domengues	96			2	9.9866
Agouromanakolia	Grossal de Bovera	Agouromanakolia -- Grossal de Bovera	95			2	10.3792
Agouromanakolia	Kokerrmadh Elbasani	Agouromanakolia -- Kokerrmadh Elbasani	96			1	15.3456
Agouromanakolia	Kothreiki	Agouromanakolia -- Kothreiki	96			1	18.5791
Agouromanakolia	Majhol-1122	Agouromanakolia -- Majhol-1122	94			1	7.22809
Agouromanakolia	Manzanella del Mezquin	Agouromanakolia -- Manzanella del Mezquin	95			2	8.64823
Agouromanakolia	Memecik	Agouromanakolia -- Memecik	96			1	5.05954
Agouromanakolia	Memeli	Agouromanakolia -- Memeli	95			2	6.78404
Agouromanakolia	Moixonenca de Rafels	Agouromanakolia -- Moixonenca de Rafels	95			2	10.2343
Agouromanakolia	Negral de Bierge	Agouromanakolia -- Negral de Bierge	96			2	14.3273
Agouromanakolia	Reixonenca	Agouromanakolia -- Reixonenca	96			1	13.4703
Agouromanakolia	Royal de Sabiñán	Agouromanakolia -- Royal de Sabiñán	96			2	8.53345
Agouromanakolia	Safrawi	Agouromanakolia -- Safrawi	96	0	0.303	0	15.9157	x
Agouromanakolia	Sorani	Agouromanakolia -- Sorani	96			2	5.15017
Agouromanakolia	Tebabs	Agouromanakolia -- Tebabs	96			1	10.1335
Agouromanakolia	Tefah	Agouromanakolia -- Tefah	96	0	0.227	0
Agouromanakolia	Tío Blas	Agouromanakolia -- Tío Blas	96			2	6.4761
Agouromanakolia	Toffehi Tataouine	Agouromanakolia -- Toffehi Tataouine	96	0	0.286	0	16.6751	x
Aharoune	Bouchouk Lafayette	Aharoune -- Bouchouk Lafayette	95	0	0.309	0	12.5414	x
Aharoune	Chemlal de Kabylie	Aharoune -- Chemlal de Kabylie	95	0	0.273	0	9.90687	x
Aharoune	Ifiri	Aharoune -- Ifiri	94			2	4.96053
Ahia-Ousbaa	Ampolleta	Ahia-Ousbaa -- Ampolleta	96			1	5.07595
Ahia-Ousbaa	Jemri Bouchouka	Ahia-Ousbaa -- Jemri Bouchouka	96	0	0.218	0	9.14515	x
Ahia-Ousbaa	Khadraia	Ahia-Ousbaa -- Khadraia	96	0	0.261	0	15.0841	x
Ahia-Ousbaa	Meskyet Dawla Gafsa	Ahia-Ousbaa -- Meskyet Dawla Gafsa	96			2	5.98107
Ahia-Ousbaa	Thiaki	Ahia-Ousbaa -- Thiaki	96	0	0.254	0
Aimel	Balhi Sig	Aimel -- Balhi Sig	95			1	7.71997
Aimel	Berri Meslal_3	Aimel -- Berri Meslal_3	95			1	5.87243
Aimel	Bouricha	Aimel -- Bouricha	95			1	11.9027
Aimel	Caninese	Aimel -- Caninese	95	0	0.346	0	14.9916	x
Aimel	Chemlal de Kabylie	Aimel -- Chemlal de Kabylie	95			1	6.83949
Aimel	Chemlali Meliane	Aimel -- Chemlali Meliane	95			2	4.70372
Aimel	Chemlali Zarzis	Aimel -- Chemlali Zarzis	95			1	11.3294
Aimel	Desconocido de Alcanadre_1	Aimel -- Desconocido de Alcanadre_1	91	0	0.317	0
Aimel	Desconocido de Ibiza_3	Aimel -- Desconocido de Ibiza_3	94			2	5.25177
Aimel	Dhokkar Nafti	Aimel -- Dhokkar Nafti	95			1	12.2155
Aimel	El Chatan	Aimel -- El Chatan	95			1	12.4299
Aimel	El Kharfi	Aimel -- El Kharfi	95			1	11.2023
Aimel	Empeltre	Aimel -- Empeltre	95	0	0.295	0	6.6678	x
Aimel	Jeddari Chaal	Aimel -- Jeddari Chaal	95			1	9.94783
Aimel	Jemri Dhokkar-1732	Aimel -- Jemri Dhokkar-1732	95			1	11.9071
Aimel	Lianolia Kerkyras	Aimel -- Lianolia Kerkyras	95			2	6.71317
Aimel	Liguria	Aimel -- Liguria	95			2	5.28572
Aimel	Llei del Bessó	Aimel -- Llei del Bessó	95			1	12.6851
Aimel	Menya	Aimel -- Menya	95	0	0.325	0	7.9306	x
Aimel	Mfartah Blettech	Aimel -- Mfartah Blettech	95			2	6.10445
Aimel	Mignolo Cerretano	Aimel -- Mignolo Cerretano	95			0	11.4067
Aimel	Montrroy	Aimel -- Montrroy	94			1	5.35204
Aimel	Neb Tataouine	Aimel -- Neb Tataouine	95	0	0.351	0	14.524	x
Aimel	Negret	Aimel -- Negret	94			1	8.80447
Aimel	Olivastra di Populonia	Aimel -- Olivastra di Populonia	95			1	10.0907
Aimel	Olivastra Seggianese	Aimel -- Olivastra Seggianese	95			0	15.3926
Aimel	Olivo de l'Albera	Aimel -- Olivo de l'Albera	95			2	8.29843
Aimel	Olivo di Mandanici	Aimel -- Olivo di Mandanici	95	0	0.331	0	8.84269	x
Aimel	Rougette de Pignan	Aimel -- Rougette de Pignan	93			1	4.79791
Aimel	Semni Djebeniana	Aimel -- Semni Djebeniana	95			2	9.0854
Aimel	Takesrit	Aimel -- Takesrit	94			0	13.6556
Aimel	Thiaki	Aimel -- Thiaki	95			0	8.38284
Aimel	Ulliri i Bardhe i Tiranes-2499	Aimel -- Ulliri i Bardhe i Tiranes-2499	95			1	11.5827
Aimel	Zeitoun Boubezzoula	Aimel -- Zeitoun Boubezzoula	95			1	12.9529
Aitana	Karydolia	Aitana -- Karydolia	96			2	6.73866
Aitana	Kokerrmadh Elbasani	Aitana -- Kokerrmadh Elbasani	96	0	0.222	0	14.8283	x
Aitana	Negral de Préjano	Aitana -- Negral de Préjano	96			1	6.1386
Aitana	Nocellara del Belice	Aitana -- Nocellara del Belice	96			1	5.61809
Aitana	Safrawi	Aitana -- Safrawi	96	0	0.261	0	14.5394	x
Aitana	Ulliri i Bardhe i Tiranes	Aitana -- Ulliri i Bardhe i Tiranes	96			2	4.85248
Aixalà	Arbequina	Aixalà -- Arbequina	96	0	0.337	0	21.6317	x
Aixalà	Ayvalik	Aixalà -- Ayvalik	96	0	0.264	0	14.4927	x
Aixalà	Dolce Agogia	Aixalà -- Dolce Agogia	96	0	0.26	0	10.9502	x
Aixalà	Siurona	Aixalà -- Siurona	95			1	12.3143
Aixalà	Toffehi Tataouine	Aixalà -- Toffehi Tataouine	96			2	6.64135
Aixalà	Verdiell	Aixalà -- Verdiell	96			1	10.0041
Ak Zeytin	Dolce Agogia	Ak Zeytin -- Dolce Agogia	94			1	7.64108
Ak Zeytin	Kokerrmadh Elbasani	Ak Zeytin -- Kokerrmadh Elbasani	94			2	9.3398
Ak Zeytin	Safrawi	Ak Zeytin -- Safrawi	94			2	10.7934
Akenane	Koroneiki	Akenane -- Koroneiki	96			1	5.68321
Akerma	Aloreña	Akerma -- Aloreña	96			1	5.47111
Akerma	Azeradj	Akerma -- Azeradj	96			2	4.96753
Akerma	Bodoquera	Akerma -- Bodoquera	96			1	4.80299
Akerma	Desconocido de Alberite	Akerma -- Desconocido de Alberite	96			1	4.73952
Akerma	Dopia Verias	Akerma -- Dopia Verias	96			1	4.89962
Akerma	Gordal Sevillana	Akerma -- Gordal Sevillana	96	0	0.277	0	11.0521	x
Akerma	Machazo de Ribafrecha	Akerma -- Machazo de Ribafrecha	96			1	7.6054
Akerma	Negrillo de Ausejo	Akerma -- Negrillo de Ausejo	95			1	6.41486
Akerma	Nocellara Messinese	Akerma -- Nocellara Messinese	96	0	0.289	0	12.9142	x
Akerma	Olivo de Villamediana	Akerma -- Olivo de Villamediana	96			1	6.06024
Akerma	Pizz'e Carroga	Akerma -- Pizz'e Carroga	96			1	5.76469
Alameño Blanco	Asnal	Alameño Blanco -- Asnal	96	0	0.345	0	12.93	x
Alameño Blanco	Desconocido de Toledo_2	Alameño Blanco -- Desconocido de Toledo_2	96			1	6.49456
Alameño Blanco	Lechín de Granada	Alameño Blanco -- Lechín de Granada	96	0	0.252	0	5.99836	x
Alameño Blanco	Machorrón	Alameño Blanco -- Machorrón	96			2	5.13655
Alameño Blanco	Madural de Mallorca	Alameño Blanco -- Madural de Mallorca	95			1	5.96688
Alameño Blanco	Mollar de Cieza	Alameño Blanco -- Mollar de Cieza	96			1	7.38563
Alameño Blanco	Racimal	Alameño Blanco -- Racimal	96			2	5.38196
Alameño Blanco	Salgar Redondo	Alameño Blanco -- Salgar Redondo	96			2	5.32818
Alameño Blanco	Toruno	Alameño Blanco -- Toruno	96	0	0.315	0	9.5355	x
Alameño de Cabra	Barouni	Alameño de Cabra -- Barouni	96	0	0.347	0	7.87756	x
Alameño de Cabra	Buidiego	Alameño de Cabra -- Buidiego	96			1	8.08348
Alameño de Cabra	Cordovil de Serpa	Alameño de Cabra -- Cordovil de Serpa	96	0	0.315	0
Alameño de Cabra	Desconocido de Jabalcuz	Alameño de Cabra -- Desconocido de Jabalcuz	96	0	0.303	0
Alameño de Cabra	Gordal Sevillana	Alameño de Cabra -- Gordal Sevillana	96	0	0.243	0
Alameño de Cabra	Lechín de Granada	Alameño de Cabra -- Lechín de Granada	96	0	0.267	0
Alameño de Cabra	Manzanilla Cacereña	Alameño de Cabra -- Manzanilla Cacereña	96	0	0.328	0
Alameño de Cabra	Manzanilla de Alfarnatejo	Alameño de Cabra -- Manzanilla de Alfarnatejo	95			1	5.21522
Alameño de Cabra	Manzanillo Cordobés de Cabra	Alameño de Cabra -- Manzanillo Cordobés de Cabra	96	0	0.353	0	8.49332	x
Alameño de Cabra	Olivo de Mancha Real	Alameño de Cabra -- Olivo de Mancha Real	96	0	0.35	0	5.14674	x
Alameño de Cabra	Olivo de Maura	Alameño de Cabra -- Olivo de Maura	96			1	4.84742
Alameño de Cabra	Picudo Blanco de Estepa	Alameño de Cabra -- Picudo Blanco de Estepa	96			1	5.41527
Alameño de Montilla	Barouni	Alameño de Montilla -- Barouni	96			1	4.94793
Alameño de Montilla	Blanquillo fino	Alameño de Montilla -- Blanquillo fino	94	0	0.309	0	8.05025	x
Alameño de Montilla	Cordovil de Serpa	Alameño de Montilla -- Cordovil de Serpa	96	0	0.331	0
Alameño de Montilla	Gordal Sevillana	Alameño de Montilla -- Gordal Sevillana	96	0	0.279	0	6.99613	x
Alameño de Montilla	Lechín de Granada	Alameño de Montilla -- Lechín de Granada	96	0	0.248	0
Alameño de Montilla	Llei de Cadaqués	Alameño de Montilla -- Llei de Cadaqués	95	0	0.278	0	4.98586	x
Alameño de Montilla	Manzanil de Piedra Buena-489	Alameño de Montilla -- Manzanil de Piedra Buena-489	96			1	5.19551
Alameño de Montilla	Morisca	Alameño de Montilla -- Morisca	96	0	0.325	0
Alameño de Montilla	Negrillo Redondo	Alameño de Montilla -- Negrillo Redondo	96			1	8.78499
Alameño de Montilla	Pajarera	Alameño de Montilla -- Pajarera	96	0	0.328	0	5.23921	x
Alameño de Montilla	Redondilla de Logroño	Alameño de Montilla -- Redondilla de Logroño	96	0	0.327	0	5.18903	x
Alameño de Montilla	Santa Martinenga	Alameño de Montilla -- Santa Martinenga	96	0	0.287	0
Alameño de Montilla	Varudo	Alameño de Montilla -- Varudo	96			1	4.73945
Albacarro	Cua de cirera	Albacarro -- Cua de cirera	94	0	0.255	0	9.04461	x
Albacarro	Desconocido de Cornago	Albacarro -- Desconocido de Cornago	95	0	0.244	0	13.7177	x
Albacarro	Desconocido de Ribafrecha-2511	Albacarro -- Desconocido de Ribafrecha-2511	95	0	0.3	0	8.09063	x
Albacarro	Desconocido de Toledo_2	Albacarro -- Desconocido de Toledo_2	95	0	0.302	0	5.63684	x
Albacarro	Gordal Sevillana	Albacarro -- Gordal Sevillana	95	0	0.237	0	5.23873	x
Albacarro	Grosal Vimbodí	Albacarro -- Grosal Vimbodí	95	0	0.223	0	7.14929	x
Albacarro	Hendero	Albacarro -- Hendero	95			0	10.1796
Albacarro	Negrillo de Ausejo	Albacarro -- Negrillo de Ausejo	94			1	4.83127
Albacarro	Neral	Albacarro -- Neral	95			1	7.13436
Albacarro	Rañinera	Albacarro -- Rañinera	95	0	0.307	0	7.26306	x
Albacarro	Thassitiki	Albacarro -- Thassitiki	94			1	4.93218
Albacarro	Verdal de Leza	Albacarro -- Verdal de Leza	95			1	8.02611
Albacarro	Verdal de Ribafrecha	Albacarro -- Verdal de Ribafrecha	95			1	5.72491
Albareta	Arroniz	Albareta -- Arroniz	94			1	6.7251
Albareta	Desconocido de Ribafrecha_1	Albareta -- Desconocido de Ribafrecha_1	94	0	0.247	0
Albareta	Olivo de Clavijo_2	Albareta -- Olivo de Clavijo_2	94			1	5.673
Albareta	Roalejo de Arnedo	Albareta -- Roalejo de Arnedo	94			1	5.72799
Albareta	Royal de Calatayud	Albareta -- Royal de Calatayud	94			1	4.89607
Albas	Cucca	Albas -- Cucca	95			2	4.83057
Albas	Négrette	Albas -- Négrette	95	0	0.255	0
Albas	Royal de Calatayud	Albas -- Royal de Calatayud	95	0	0.293	0	12.3649	x
Albas	Verdiell	Albas -- Verdiell	95	0	0.257	0	8.75422	x
Albatro	Frantoio	Albatro -- Frantoio	95	0	0.275	0	11.8145	x
Albatro	Morchiaio	Albatro -- Morchiaio	95			1	5.1234
Albatro	Olivastra Seggianese	Albatro -- Olivastra Seggianese	95	0	0.298	0	5.08438	x
Alfafara	Azapa	Alfafara -- Azapa	96	0	0.327	0	11.2857	x
Alfafara	Brava	Alfafara -- Brava	96			0	18.4801
Alfafara	Gordal Sevillana	Alfafara -- Gordal Sevillana	96	0	0.192	0
Alfafara	Lechín de Granada	Alfafara -- Lechín de Granada	96	0	0.241	0
Alfafara	Olivo Gordo de Jinegros	Alfafara -- Olivo Gordo de Jinegros	96			1	5.27858
Alfafara	Salgar Redondo	Alfafara -- Salgar Redondo	96			1	7.28717
Alfredico	Carrasqueño de Alcaudete	Alfredico -- Carrasqueño de Alcaudete	96			1	6.66568
Alfredico	Chorrúo de Castro del Río	Alfredico -- Chorrúo de Castro del Río	96			2	4.90062
Alfredico	Gordal Sevillana	Alfredico -- Gordal Sevillana	96	0	0.204	0
Alfredico	Hojiblanca	Alfredico -- Hojiblanca	96			2	6.57976
Alfredico	Lechín de Granada	Alfredico -- Lechín de Granada	96	0	0.225	0
Alfredico	Negro del Carpio	Alfredico -- Negro del Carpio	96	0	0.312	0	9.48752	x
Alfredico	Verdial de Alcalá la Real	Alfredico -- Verdial de Alcalá la Real	95			1	4.94249
Alía	Aghchren de Titest	Alía -- Aghchren de Titest	96			2	5.08227
Alía	Bouteillan	Alía -- Bouteillan	96			1	7.9549
Alía	Cerruda de Olvena	Alía -- Cerruda de Olvena	96			1	4.75971
Alía	Desconocido de Alberite	Alía -- Desconocido de Alberite	96	0	0.348	0	13.9504	x
Alía	Desconocido de Arnedo	Alía -- Desconocido de Arnedo	96			1	4.83139
Alía	Gordal Sevillana	Alía -- Gordal Sevillana	96	0	0.255	0	7.48092	x
Alía	Grossanne	Alía -- Grossanne	96	0	0.33	0	8.96502	x
Alía	Marsaline-1684	Alía -- Marsaline-1684	96	0	0.274	0
Alía	Merhavia	Alía -- Merhavia	96			1	4.68614
Alía	Morisca de Mancor	Alía -- Morisca de Mancor	96			1	6.40737
Alía	Olivo de Lagunilla de Jubera	Alía -- Olivo de Lagunilla de Jubera	96			1	7.15264
Alía	Picudillo	Alía -- Picudillo	96	0	0.311	0	11.6499	x
Alía	Samsun Salamuralik	Alía -- Samsun Salamuralik	96			1	5.08183
Allora	Moraiolo	Allora -- Moraiolo	96			1	9.68079
Aloreña	Amygdalolia Nana	Aloreña -- Amygdalolia Nana	96			1	5.02623
Aloreña	Azeradj	Aloreña -- Azeradj	96			1	4.65202
Aloreña	Gordal de Somontano	Aloreña -- Gordal de Somontano	96			0	9.48015
Aloreña	Manzanilla Baquetera	Aloreña -- Manzanilla Baquetera	91	0	0.304	0
Aloreña	Meskyet Dawla Gafsa	Aloreña -- Meskyet Dawla Gafsa	96			1	4.93223
Aloreña	Picudo Mohedano	Aloreña -- Picudo Mohedano	95	0	0.32	0	14.7869	x
Aloreña	Toffehi Tataouine	Aloreña -- Toffehi Tataouine	96	0	0.247	0	7.34121	x
Aloreña	Verdial de Vélez-Málaga	Aloreña -- Verdial de Vélez-Málaga	96	0	0.216	0	6.48992	x
Aloreña de Iznalloz	Lechín de Granada	Aloreña de Iznalloz -- Lechín de Granada	96	0	0.207	0
Aloreña de Iznalloz	Nevadillo Negro-2282	Aloreña de Iznalloz -- Nevadillo Negro-2282	96			1	6.23399
Aloreña-829	Buga	Aloreña-829 -- Buga	96			2	9.48667
Aloreña-829	Buharica	Aloreña-829 -- Buharica	95			2	9.09625
Aloreña-829	Carrasqueño de Elvas	Aloreña-829 -- Carrasqueño de Elvas	96	0	0.286	0	6.86368	x
Aloreña-829	Gordal Sevillana	Aloreña-829 -- Gordal Sevillana	96	0	0.237	0	10.17	x
Aloreña-829	Macho de Vilches	Aloreña-829 -- Macho de Vilches	96			1	5.19056
Aloreña-829	Mansa	Aloreña-829 -- Mansa	96	0	0.231	0
Aloreña-829	Morchiaio	Aloreña-829 -- Morchiaio	96	0	0.235	0	8.92722	x
Aloreña-829	Simjaca	Aloreña-829 -- Simjaca	96			2	5.90265
Aloreña-829	Velika Lastovka	Aloreña-829 -- Velika Lastovka	96			2	5.35119
Aloreña-829	Villalonga	Aloreña-829 -- Villalonga	96			1	6.69699
Alquecerana	Claramunt	Alquecerana -- Claramunt	96			1	8.41947
Alquecerana	Desconocido de Clavijo_4	Alquecerana -- Desconocido de Clavijo_4	96			1	5.21096
Alquecerana	Neral	Alquecerana -- Neral	96	0	0.321	0	16.9869	x
Alquecerana	Olivo de Ribafrecha-2509	Alquecerana -- Olivo de Ribafrecha-2509	96			2	5.16806
Alquecerana	Picudo de Bergasa	Alquecerana -- Picudo de Bergasa	96	0	0.247	0	8.90567	x
Alquecerana	Roieta	Alquecerana -- Roieta	96			1	8.6452
Alquecerana	Royal de Calatayud-47	Alquecerana -- Royal de Calatayud-47	96			2	5.18891
Amargoso	Arboset	Amargoso -- Arboset	96	0	0.333	0	9.91086	x
Amargoso	Bidh Hmam	Amargoso -- Bidh Hmam	96			1	5.44304
Amargoso	Dopia Verias	Amargoso -- Dopia Verias	96			1	7.1445
Amargoso	Gordal Sevillana	Amargoso -- Gordal Sevillana	96	0	0.25	0	6.78478	x
Amargoso	Mançanal d'Arnes	Amargoso -- Mançanal d'Arnes	95			1	5.63028
Amargoso	Moresca	Amargoso -- Moresca	96	0	0.291	0	7.55274	x
Amargoso	Olivo de Logroño	Amargoso -- Olivo de Logroño	96			1	6.66778
Amargoso	Olivo de Villamediana	Amargoso -- Olivo de Villamediana	96			1	6.02025
Amargoso	Royal	Amargoso -- Royal	96			1	6.31616
Amargoso	Semidana	Amargoso -- Semidana	96	0	0.302	0	8.15556	x
Amargoso	Toffehi Tataouine	Amargoso -- Toffehi Tataouine	96	0	0.219	0	5.5937	x
Americano	Frantoio	Americano -- Frantoio	96	0	0.227	0	12.7339	x
Americano	Grappolo	Americano -- Grappolo	96	0	0.323	0	19.9538	x
Americano	Gremignolo di Bolgheri	Americano -- Gremignolo di Bolgheri	96	0	0.327	0	14.5467	x
Americano	Piangente	Americano -- Piangente	95	0	0.29	0	13.692	x
Ampolleta	Farga	Ampolleta -- Farga	96	0	0.267	0	10.8316	x
Ampolleta	Figueretes	Ampolleta -- Figueretes	95			2	7.09348
Amygdalolia Nana	Buža	Amygdalolia Nana -- Buža	96	0	0.255	0	7.11626	x
Amygdalolia Nana	Gordal Sevillana	Amygdalolia Nana -- Gordal Sevillana	96	0	0.207	0	5.47405	x
Amygdalolia Nana	Izmir Sofralik	Amygdalolia Nana -- Izmir Sofralik	96			1	7.4795
Amygdalolia Nana	Karydolia	Amygdalolia Nana -- Karydolia	96	0	0.299	0	14.5054	x
Amygdalolia Nana	Kolybada	Amygdalolia Nana -- Kolybada	96	0	0.256	0	8.58902	x
Amygdalolia Nana	Memeli	Amygdalolia Nana -- Memeli	95			1	9.59934
Amygdalolia Nana	Mochuto	Amygdalolia Nana -- Mochuto	96	0	0.323	0	11.4847	x
Amygdalolia Nana	Olivo de Leza	Amygdalolia Nana -- Olivo de Leza	96			1	6.34486
Amygdalolia Nana	Olivo de Sojuela	Amygdalolia Nana -- Olivo de Sojuela	96			1	5.22177
Araban	Grassois	Araban -- Grassois	95			1	12.4565
Araban	Moraiolo	Araban -- Moraiolo	95	0	0.25	0	11.6989	x
Arabi Altafeleh	Blanqueta	Arabi Altafeleh -- Blanqueta	96			1	5.42008
Arabi Altafeleh	Chemlali Sfax	Arabi Altafeleh -- Chemlali Sfax	95	0	0.279	0	8.77133	x
Arbequí Blanc	Arbequina	Arbequí Blanc -- Arbequina	96			1	14.204
Arbequí Blanc	Grosal Vimbodí	Arbequí Blanc -- Grosal Vimbodí	96			1	16.9136
Arbequí Blanc	Verdal del Pallars	Arbequí Blanc -- Verdal del Pallars	95	0	0.184	0	9.99966	x
Arbequina	Arbosana	Arbequina -- Arbosana	96	0	0.288	0	12.8943	x
Arbequina	Ayvalik	Arbequina -- Ayvalik	96			1	5.99281
Arbequina	Blanqueta	Arbequina -- Blanqueta	96			1	9.16642
Arbequina	Casas	Arbequina -- Casas	96	0	0.242	0	11.4353	x
Arbequina	Chiquitita	Arbequina -- Chiquitita	96	0	0.202	0	8.46632	x
Arbequina	Desconocido de Écija	Arbequina -- Desconocido de Écija	96	0	0.264	0	6.95367	x
Arbequina	Dolce Agogia	Arbequina -- Dolce Agogia	96			1	6.2022
Arbequina	Grosal Vimbodí	Arbequina -- Grosal Vimbodí	96	0	0.239	0	13.9668	x
Arbequina	Jemri Dhokkar-1907	Arbequina -- Jemri Dhokkar-1907	96			2	4.96149
Arbequina	Llei del Bessó	Arbequina -- Llei del Bessó	96			1	6.50024
Arbequina	Martina	Arbequina -- Martina	96	0	0.24	0	7.7	x
Arbequina	Miquel Vilaseca	Arbequina -- Miquel Vilaseca	95	0	0.27	0	16.5963	x
Arbequina	Neb Djemel	Arbequina -- Neb Djemel	96			2	4.96528
Arbequina	Panseñera	Arbequina -- Panseñera	96			1	7.09196
Arbequina	Perafort	Arbequina -- Perafort	96	0	0.287	0	12.9682	x
Arbequina	Pidicuddara	Arbequina -- Pidicuddara	96			1	5.66969
Arbequina	Selection-6	Arbequina -- Selection-6	95	0	0.255	0	9.6573	x
Arbequina	Selection-7	Arbequina -- Selection-7	93	0	0.278	0	11.8155	x
Arbequina	Sikitita_2	Arbequina -- Sikitita_2	96	0	0.232	0	9.92442
Arbequina	Siurona	Arbequina -- Siurona	95	0	0.301	0	16.3606	x
Arbequina	Toffehi Tataouine	Arbequina -- Toffehi Tataouine	96			1	5.27017
Arbequina	Unknown OT2	Arbequina -- Unknown OT2	96			2	7.037
Arbequina	Vinyols	Arbequina -- Vinyols	95	0	0.262	0	9.24458	x
Arbequina	Zeitoun Boubezzoula	Arbequina -- Zeitoun Boubezzoula	96			2	4.80794
Arbosana	Cástula	Arbosana -- Cástula	96	0	0.289	0	20.2303	x
Arbosana	Neb Tataouine	Arbosana -- Neb Tataouine	96			1	6.57503
Arbosana	Negret	Arbosana -- Negret	95			1	4.97896
Arbosana	Royeta de Asque	Arbosana -- Royeta de Asque	96			1	5.01123
Arbosana	Selection-5	Arbosana -- Selection-5	95			1	10.2823
Arbosana	Selection-8	Arbosana -- Selection-8	90	0	0.279	0	16.6544	x
Arbosana	Urgavona	Arbosana -- Urgavona	96	0	0.305	0	21.7071	x
Arbosana	Vaneta	Arbosana -- Vaneta	96			1	12.051
Arboset	Desconocido de Alberite	Arboset -- Desconocido de Alberite	96	0	0.253	0
Arboset	Dopia Verias	Arboset -- Dopia Verias	96			1	10.0828
Arboset	Gemlik	Arboset -- Gemlik	96	0	0.319	0	13.0712	x
Arboset	Gordal Sevillana	Arboset -- Gordal Sevillana	96	0	0.258	0	7.7789	x
Arboset	Hendero	Arboset -- Hendero	96	0	0.308	0
Arboset	Itrana	Arboset -- Itrana	96	0	0.278	0
Arboset	Machazo de Ribafrecha	Arboset -- Machazo de Ribafrecha	96			1	5.93107
Arboset	Manzanilla Baquetera	Arboset -- Manzanilla Baquetera	91	0	0.259	0
Arboset	Mollar Basto	Arboset -- Mollar Basto	96	0	0.264	0
Arboset	Olivo de Logroño	Arboset -- Olivo de Logroño	96			1	8.36897
Arboset	Olivo de Villamediana	Arboset -- Olivo de Villamediana	96	0	0.3	0	8.54368	x
Arboset	Samanli	Arboset -- Samanli	95	0	0.25	0	10.5935	x
Arboset	Samsun Salamuralik	Arboset -- Samsun Salamuralik	96	0	0.307	0	8.67942	x
Arboset	Sati	Arboset -- Sati	96			2	5.04966
Arboset	Sevillano de Jumilla	Arboset -- Sevillano de Jumilla	96	0	0.282	0
Arboset	Sinop no 6	Arboset -- Sinop no 6	96			1	6.49716
Argudell	Gordal Sevillana	Argudell -- Gordal Sevillana	94	0	0.253	0	5.49205	x
Argudell	Olivo de Mancha Real	Argudell -- Olivo de Mancha Real	94	0	0.267	0
Argudell	Ombligón	Argudell -- Ombligón	94	0	0.312	0	6.72462	x
Argudell	Picuda de Luis	Argudell -- Picuda de Luis	94	0	0.267	0	5.9186	x
Argudell	Vinyols	Argudell -- Vinyols	93	0	0.294	0	5.82932	x
Arracada d'Aldover	Farga	Arracada d'Aldover -- Farga	96			0	9.72722
Arroniz	Chalkidikis	Arroniz -- Chalkidikis	96	0	0.265	0
Arroniz	Desconocido de Alberite	Arroniz -- Desconocido de Alberite	96			1	4.72341
Arroniz	Desconocido de Tudelilla	Arroniz -- Desconocido de Tudelilla	96	0	0.292	0	15.5043	x
Arroniz	Desconocido de Villamediana_2	Arroniz -- Desconocido de Villamediana_2	96	0	0.302	0	10.6484	x
Arroniz	Gordal Sevillana	Arroniz -- Gordal Sevillana	96	0	0.229	0	5.21706	x
Arroniz	Bigarude	Arroniz -- Bigarude	96	0	0.283	0
Arroniz	Hendero	Arroniz -- Hendero	96			0	9.52873
Arroniz	Macho de Galilea	Arroniz -- Macho de Galilea	96	0	0.319	0	14.3448	x
Arroniz	Olivo de Clavijo_2	Arroniz -- Olivo de Clavijo_2	96	0	0.291	0	6.21313	x
Arroniz	Olivo de Clavijo_4	Arroniz -- Olivo de Clavijo_4	96	0	0.316	0	9.94191	x
Arroniz	Olivo de Ribafrecha-2512	Arroniz -- Olivo de Ribafrecha-2512	96			1	6.37284
Arroniz	Olivo de Santa Engracia	Arroniz -- Olivo de Santa Engracia	96	0	0.282	0
Arroniz	Toffehi Tataouine	Arroniz -- Toffehi Tataouine	96	0	0.228	0	6.70177	x
Arroniz	Velika Lastovka	Arroniz -- Velika Lastovka	96	0	0.255	0	7.31708	x
Ascolana Huasco	Azapa	Ascolana Huasco -- Azapa	96	0	0.245	0	13.3982	x
Ascolana Huasco	Empeltre	Ascolana Huasco -- Empeltre	96	0	0.24	0	12.2461	x
Ascolana Huasco	Gordal de Vélez Rubio	Ascolana Huasco -- Gordal de Vélez Rubio	96			1	10.0286
Ascolana Tenera	Bouteillan	Ascolana Tenera -- Bouteillan	96			1	5.16686
Ascolana Tenera	Datilero	Ascolana Tenera -- Datilero	96			1	5.83443
Ascolana Tenera	Favolosa	Ascolana Tenera -- Favolosa	95	0	0.222	0	18.1476	x
Ascolana Tenera	Gordal Sevillana	Ascolana Tenera -- Gordal Sevillana	96	0	0.211	0	6.3448	x
Ascolana Tenera	Iliturgitana	Ascolana Tenera -- Iliturgitana	96	0	0.248	0	11.201	x
Ascolana Tenera	Morchiaio	Ascolana Tenera -- Morchiaio	96	0	0.269	0	11.7717	x
Ascolana Tenera	Olivo del Mulino	Ascolana Tenera -- Olivo del Mulino	96			2	7.04244
Ascolana Tenera	Polinizador	Ascolana Tenera -- Polinizador	96	0	0.26	0	12.5778	x
Asnal	Barouni	Asnal -- Barouni	96			2	4.9084
Asnal	Gordal Sevillana	Asnal -- Gordal Sevillana	96	0	0.204	0
Asnal	Lechín de Granada	Asnal -- Lechín de Granada	96	0	0.259	0	4.86347	x
Asnal	Mollar de Cieza	Asnal -- Mollar de Cieza	96	0	0.321	0	10.1707	x
Ayrouni-1599	Janude_1	Ayrouni-1599 -- Janude_1	96			2	9.33942
Ayrouni-1599	Majhol-1059	Ayrouni-1599 -- Majhol-1059	96			2	7.41795
Ayrouni-1599	Majhol-1122	Ayrouni-1599 -- Majhol-1122	94			2	5.34434
Ayrouni-1599	Megaron	Ayrouni-1599 -- Megaron	96			1	8.18911
Ayrouni-1599	Negral de Préjano	Ayrouni-1599 -- Negral de Préjano	96			1	6.54541
Ayrouni-1599	Tebabs	Ayrouni-1599 -- Tebabs	96			2	9.00579
Ayrouni-1599	Toffahi-SYR	Ayrouni-1599 -- Toffahi-SYR	96	0	0.322	0	17.6748	x
Ayrouni-1599	Zaity	Ayrouni-1599 -- Zaity	96			2	9.88546
Ayvalik	Fossenca	Ayvalik -- Fossenca	93	0	0.255	0
Ayvalik	Fram	Ayvalik -- Fram	96			2	8.43863
Ayvalik	Grossal de Bovera	Ayvalik -- Grossal de Bovera	95			1	14.0511
Ayvalik	Jeddari Chaal	Ayvalik -- Jeddari Chaal	96	0	0.222	0
Ayvalik	Kokerrmadh Elbasani	Ayvalik -- Kokerrmadh Elbasani	96	0	0.258	0	12.5563	x
Ayvalik	Koroneiki	Ayvalik -- Koroneiki	96	0	0.24	0	8.133	x
Ayvalik	Kothreiki	Ayvalik -- Kothreiki	96			1	16.2676
Ayvalik	Koutsourelia	Ayvalik -- Koutsourelia	96	0	0.266	0	12.8454	x
Ayvalik	Leccio Maremmano	Ayvalik -- Leccio Maremmano	95			1	7.15779
Ayvalik	Lianolia Kerkyras	Ayvalik -- Lianolia Kerkyras	96	0	0.226	0
Ayvalik	Llei de Cadaqués	Ayvalik -- Llei de Cadaqués	95	0	0.26	0	6.15088	x
Ayvalik	Managjel	Ayvalik -- Managjel	96	0	0.245	0	8.44414	x
Ayvalik	Manzanella del Mezquin	Ayvalik -- Manzanella del Mezquin	95			1	14.3076
Ayvalik	Mastoidis	Ayvalik -- Mastoidis	96			1	10.4314
Ayvalik	Memeli	Ayvalik -- Memeli	95	0	0.203	0	11.9842	x
Ayvalik	Moraiolo	Ayvalik -- Moraiolo	96	0	0.304	0	11.1289	x
Ayvalik	Muixonenca de Torre d' Arques	Ayvalik -- Muixonenca de Torre d' Arques	96	0	0.352	0	18.753	x
Ayvalik	Neb Djemel	Ayvalik -- Neb Djemel	96	0	0.26	0	6.40838	x
Ayvalik	Negral de Bierge	Ayvalik -- Negral de Bierge	96			2	8.65899
Ayvalik	Ogliarola del Vulture	Ayvalik -- Ogliarola del Vulture	96			1	8.06507
Ayvalik	Morisca Picuilla	Ayvalik -- Morisca Picuilla	96	0	0.262	0	6.30099	x
Ayvalik	Olivo de Sojuela	Ayvalik -- Olivo de Sojuela	96	0	0.26	0
Ayvalik	Panseñera	Ayvalik -- Panseñera	96			1	12.7196
Ayvalik	Reixonenca	Ayvalik -- Reixonenca	96			1	10.5618
Ayvalik	Rosciola	Ayvalik -- Rosciola	96	0	0.235	0	8.34637	x
Ayvalik	Rossellino	Ayvalik -- Rossellino	96			1	4.81053
Ayvalik	Royal de Calatayud-47	Ayvalik -- Royal de Calatayud-47	96			0	20.1963
Ayvalik	Royal de Sabiñán	Ayvalik -- Royal de Sabiñán	96	0	0.308	0	16.4594	x
Ayvalik	Safrawi	Ayvalik -- Safrawi	96	0	0.302	0	13.3066	x
Ayvalik	Semni Djebeniana	Ayvalik -- Semni Djebeniana	96	0	0.204	0
Ayvalik	Siurona	Ayvalik -- Siurona	95			1	8.02788
Ayvalik	Smertolia	Ayvalik -- Smertolia	95	0	0.185	0	6.73662	x
Ayvalik	Souidi	Ayvalik -- Souidi	96	0	0.21	0
Ayvalik	Thiaki	Ayvalik -- Thiaki	96	0	0.296	0
Ayvalik	Toffehi Tataouine	Ayvalik -- Toffehi Tataouine	96			1	13.633
Ayvalik	Ulliri i Bardhe i Tiranes	Ayvalik -- Ulliri i Bardhe i Tiranes	96			1	11.3468
Ayvalik	Verdal de Figols	Ayvalik -- Verdal de Figols	96			1	11.8819
Ayvalik	Zuzorka	Ayvalik -- Zuzorka	96	0	0.232	0	5.23499	x
Azapa	Carrasqueña de Cañada	Azapa -- Carrasqueña de Cañada	96	0	0.327	0	6.89695	x
Azapa	Carrasqueña Huasco	Azapa -- Carrasqueña Huasco	96	0	0.343	0	13.8872	x
Azapa	Desconocido del cortijo de Don Pedro	Azapa -- Desconocido del cortijo de Don Pedro	96			1	4.89279
Azapa	Gordal Sevillana	Azapa -- Gordal Sevillana	96	0	0.23	0	4.84542	x
Azapa	Habichuelero de Baena	Azapa -- Habichuelero de Baena	96			1	5.5966
Azapa	Jaropo	Azapa -- Jaropo	96			1	4.94284
Azapa	Lechín de Granada	Azapa -- Lechín de Granada	96	0	0.248	0
Azapa	Macho de Vilches	Azapa -- Macho de Vilches	96			1	6.85403
Azapa	Manzanilla de Agua	Azapa -- Manzanilla de Agua	96	0	0.325	0	9.00205	x
Azapa	Nevado Rizado	Azapa -- Nevado Rizado	96			1	7.43875
Azapa	Olivo de Mallorca_1	Azapa -- Olivo de Mallorca_1	96			1	9.26338
Azapa	Rara de Cabra	Azapa -- Rara de Cabra	96			2	7.42909
Azapa	S:27_4	Azapa -- S:27_4	95	0	0.25	0	6.75546	x
Azeboudi de Kirane-1549	Blanqueta	Azeboudi de Kirane-1549 -- Blanqueta	96			1	4.82831
Azeboudi de Kirane-1549	Jeddari Chaal	Azeboudi de Kirane-1549 -- Jeddari Chaal	96			1	5.97436
Azeboudi de Kirane-1549	Jemri Bouchouka	Azeboudi de Kirane-1549 -- Jemri Bouchouka	96	0	0.193	0	8.35768	x
Azeboudi de Kirane-1549	Meskyet Dawla Gafsa	Azeboudi de Kirane-1549 -- Meskyet Dawla Gafsa	96			1	7.28877
Azeboudi de Kirane-1549	Zuzorka	Azeboudi de Kirane-1549 -- Zuzorka	96			1	5.15072
Azeboudi de Kirane-1659	Khadraia	Azeboudi de Kirane-1659 -- Khadraia	95			2	4.80807
Azul	Buidiego	Azul -- Buidiego	96			2	5.78918
Azul	Chorrúo	Azul -- Chorrúo	96	0	0.296	0	4.71373	x
Azul	Chorrúo de Castro del Río	Azul -- Chorrúo de Castro del Río	96			1	7.55236
Azul	Cobrancosa	Azul -- Cobrancosa	96			1	6.27021
Azul	Desconocida de Fuente Santa	Azul -- Desconocida de Fuente Santa	96			1	8.76401
Azul	Desconocido de Santa Fe	Azul -- Desconocido de Santa Fe	96			1	6.94372
Azul	Desconocido de Toledo_2	Azul -- Desconocido de Toledo_2	96			0	13.3546
Azul	Gordal Sevillana	Azul -- Gordal Sevillana	96	0	0.228	0	5.38638	x
Azul	Habichuelero de Grazalema	Azul -- Habichuelero de Grazalema	96			1	4.78099
Azul	Lechín de Granada	Azul -- Lechín de Granada	96	0	0.254	0
Azul	Llorón de Atarfe	Azul -- Llorón de Atarfe	96			1	6.0137
Azul	Manzanilla de Alfarnatejo	Azul -- Manzanilla de Alfarnatejo	95			1	6.53803
Azul	Manzanilla del Piquito	Azul -- Manzanilla del Piquito	96			1	6.75393
Azul	Mollar de Cieza	Azul -- Mollar de Cieza	96			1	5.77679
Azul	Nevadillo de Santisteban Pto	Azul -- Nevadillo de Santisteban Pto	96			1	6.1511
Azul	Nevadillo Negro	Azul -- Nevadillo Negro	96			1	7.21378
Azul	Nevado Rizado	Azul -- Nevado Rizado	96			2	5.63946
Azul	Ocal de Alburquerque	Azul -- Ocal de Alburquerque	96			1	5.71797
Azul	Racimal	Azul -- Racimal	96			1	9.17643
Azul	Tachuno	Azul -- Tachuno	95			2	7.42854
Baid El Hamam	Toffahi	Baid El Hamam -- Toffahi	96			2	18.3488
Baladi	Baladi Remadieh-2082	Baladi -- Baladi Remadieh-2082	96	0	0.293	0	19.8085	x
Baladi	Bathni	Baladi -- Bathni	96			2	10.7277
Baladi	Bed al Igel	Baladi -- Bed al Igel	96	0	0.294	0	20.5489	x
Baladi	Humaisi	Baladi -- Humaisi	96			2	11.2674
Baladi	Karamani	Baladi -- Karamani	96			1	18.5704
Baladi	Karamani-1564	Baladi -- Karamani-1564	96			1	17.7178
Baladi	Kato Drys	Baladi -- Kato Drys	96	0	0.333	0	28.5608	x
Baladi	Kerdi	Baladi -- Kerdi	96			1	17.1806
Baladi	Kfarzeta-2501	Baladi -- Kfarzeta-2501	96	0	0.267	0	18.4263	x
Baladi	Khalkhali	Baladi -- Khalkhali	96			1	18.3152
Baladi	Khalkhali-1595	Baladi -- Khalkhali-1595	96			2	12.4731
Baladi	Maarri	Baladi -- Maarri	96			1	14.0209
Baladi	Majhol-1059	Baladi -- Majhol-1059	96	0	0.322	0	21.2291	x
Baladi	Manakiri	Baladi -- Manakiri	92			1	8.28394
Baladi	Safrawi	Baladi -- Safrawi	96	0	0.231	0	13.1654	x
Baladi	Sorani	Baladi -- Sorani	96	0	0.25	0	15.0095	x
Baladi	Tarabelsi	Baladi -- Tarabelsi	96	0	0.286	0	25.0211	x
Baladi Hermel-2074	Gordal de Somontano	Baladi Hermel-2074 -- Gordal de Somontano	95	0	0.267	0	5.47555	x
Baladi Hermel-2074	Idleb	Baladi Hermel-2074 -- Idleb	95			1	6.21386
Baladi Hermel-2074	Janude_1	Baladi Hermel-2074 -- Janude_1	95			1	7.63095
Baladi Hermel-2074	Maarri	Baladi Hermel-2074 -- Maarri	95			1	10.4627
Baladi Hermel-2074	Majhol-1122	Baladi Hermel-2074 -- Majhol-1122	93			2	4.67987
Baladi Hermel-2074	Shame	Baladi Hermel-2074 -- Shame	95			1	7.30037
Baladi Hermel-2074	Shami	Baladi Hermel-2074 -- Shami	93			2	7.02706
Baladi Hermel-2074	Shami Modabl	Baladi Hermel-2074 -- Shami Modabl	95			1	10.9365
Baladi Hermel-2074	Zada	Baladi Hermel-2074 -- Zada	94			2	9.88329
Baladi Hermel-2074	Zael Almuhra	Baladi Hermel-2074 -- Zael Almuhra	95			2	8.37858
Baladi Hermel-2074	Zaity	Baladi Hermel-2074 -- Zaity	95			2	8.58032
Baladi Remadieh-2082	Bathni	Baladi Remadieh-2082 -- Bathni	96			2	5.00746
Baladi Remadieh-2082	Kato Drys	Baladi Remadieh-2082 -- Kato Drys	96			2	11.0063
Baladi Remadieh-2082	Majhol-1059	Baladi Remadieh-2082 -- Majhol-1059	96			1	11.8803
Baladi Remadieh-2082	Safrawi	Baladi Remadieh-2082 -- Safrawi	96			2	4.88706
Baladi Remadieh-2082	Tarabelsi	Baladi Remadieh-2082 -- Tarabelsi	96			1	14.2476
Balady	Barnea	Balady -- Barnea	95	0	0.193	0	12.6021	x
Balady	Bez el Anza	Balady -- Bez el Anza	96			1	8.08426
Balady	D. de Egipto	Balady -- D. de Egipto	96	0	0.226	0	11.7797	x
Balady	Dolce	Balady -- Dolce	95	0	0.221	0	8.87035	x
Balady	Sinawy	Balady -- Sinawy	96			1	7.37627
Balady	Toffahi	Balady -- Toffahi	96			1	24.7421
Balady	Wardan	Balady -- Wardan	96			1	8.90885
Balhi Sig	Bottone di Gallo	Balhi Sig -- Bottone di Gallo	96			0	23.2388
Balhi Sig	Chemlali Ghraiba	Balhi Sig -- Chemlali Ghraiba	95			2	6.64104
Balhi Sig	Desconocido de El Patriarca_3	Balhi Sig -- Desconocido de El Patriarca_3	95			1	13.6248
Balhi Sig	Desconocido de Ibiza_3	Balhi Sig -- Desconocido de Ibiza_3	95			2	8.13991
Balhi Sig	Jemri Dhokkar-1732	Balhi Sig -- Jemri Dhokkar-1732	96			2	7.23764
Balhi Sig	Mignolo	Balhi Sig -- Mignolo	96	0	0.289	0	7.28925	x
Balhi Sig	Olivo Gordo de Benisalte	Balhi Sig -- Olivo Gordo de Benisalte	95			1	9.6169
Balhi Sig	Safrawi	Balhi Sig -- Safrawi	96	0	0.185	0
Balhi Sig	Takesrit	Balhi Sig -- Takesrit	95			1	6.18059
Balhi Sig	Unknown OT2	Balhi Sig -- Unknown OT2	96			2	5.99573
Balhi Sig	VS6	Balhi Sig -- VS6	96			1	12.7156
Barnea	Chemlali Sfax	Barnea -- Chemlali Sfax	94	0	0.25	0	9.85656	x
Barnea	Sinawy	Barnea -- Sinawy	95			2	9.25979
Barouni	Carrasqueño de la Sierra	Barouni -- Carrasqueño de la Sierra	96			1	6.77865
Barouni	Cordovil de Serpa	Barouni -- Cordovil de Serpa	96	0	0.325	0
Barouni	Escarabajuelo de Posadas	Barouni -- Escarabajuelo de Posadas	96	0	0.336	0
Barouni	Gordal Sevillana	Barouni -- Gordal Sevillana	96	0	0.243	0
Barouni	Khuokhe	Barouni -- Khuokhe	95	0	0.196	0
Barouni	Lechín de Granada	Barouni -- Lechín de Granada	96	0	0.267	0
Barouni	Rara de Cabra	Barouni -- Rara de Cabra	96			1	8.06714
Barouni	Verdial de Alcalá la Real	Barouni -- Verdial de Alcalá la Real	95	0	0.339	0	6.63445	x
Barouni	Vidrillo	Barouni -- Vidrillo	95			1	5.08613
Barri	Majhol-1122	Barri -- Majhol-1122	94			2	4.66109
Barri	Toffahi-SYR	Barri -- Toffahi-SYR	96			1	7.82853
Bassiols	Cornicabra	Bassiols -- Cornicabra	95	0	0.216	0	9.16584	x
Bassiols	Desconocido de Clavijo_1	Bassiols -- Desconocido de Clavijo_1	95	0	0.216	0	8.64071	x
Bassiols	Memeli	Bassiols -- Memeli	94			2	11.3281
Bassiols	Toffehi Tataouine	Bassiols -- Toffehi Tataouine	95			1	7.28198
Bathni	Bent al Kadi	Bathni -- Bent al Kadi	96			1	7.73997
Bathni	Elmacik	Bathni -- Elmacik	96			2	5.1258
Bathni	Jlot	Bathni -- Jlot	96			1	12.6142
Bathni	Karamani-1564	Bathni -- Karamani-1564	96			1	9.68388
Bathni	Kerdi	Bathni -- Kerdi	96			2	8.58836
Bathni	Khalkhali	Bathni -- Khalkhali	96			2	11.3925
Bathni	Maarri	Bathni -- Maarri	96			2	7.83969
Bathni	Majhol-1059	Bathni -- Majhol-1059	96	0	0.27	0	15.2401	x
Bathni	Majhol-1122	Bathni -- Majhol-1122	94			2	6.57846
Bathni	Mawi	Bathni -- Mawi	96			1	12.7911
Bathni	Rosai-2254	Bathni -- Rosai-2254	96	0	0.277	0	18.6388	x
Bathni	Sari Ulak	Bathni -- Sari Ulak	94			2	5.23006
Bathni	Sorani	Bathni -- Sorani	96			1	6.64952
Bathni	Toffahi-SYR	Bathni -- Toffahi-SYR	96	0	0.22	0	10.2303	x
Becarut	Verdal de Manresa	Becarut -- Verdal de Manresa	94	0	0.273	0	9.24476	x
Béchude	Rougette de l'Ardèche	Béchude -- Rougette de l'Ardèche	94	0	0.295	0	19.9032	x
Bed al Igel	Kato Drys	Bed al Igel -- Kato Drys	96			1	16.1546
Bed al Igel	Majhol-1059	Bed al Igel -- Majhol-1059	96			2	6.99068
Bed al Igel	Safrawi	Bed al Igel -- Safrawi	96			2	7.33413
Bed al Igel	Sorani	Bed al Igel -- Sorani	96			1	13.352
Bed al Igel	Tarabelsi	Bed al Igel -- Tarabelsi	96			2	12.0607
Belluti	Kan Celebi	Belluti -- Kan Celebi	95			2	8.52454
Belluti	Safrawi	Belluti -- Safrawi	96			1	11.5563
Belluti	Yag Celebi (Tatayn)	Belluti -- Yag Celebi (Tatayn)	96	0	0.272	0	20.2554	x
Bent al Kadi	Jlot	Bent al Kadi -- Jlot	96	0	0.268	0	18.1868	x
Bent al Kadi	Jlot-841	Bent al Kadi -- Jlot-841	96			2	10.5669
Bent al Kadi	Khuokhe	Bent al Kadi -- Khuokhe	95	0	0.235	0	12.963	x
Bent al Kadi	Majhol-1122	Bent al Kadi -- Majhol-1122	94			1	7.10121
Bent al Kadi	Yaglik Celebi	Bent al Kadi -- Yaglik Celebi	95			2	10.2799
Berri Meslal_3	Chemlal de Kabylie	Berri Meslal_3 -- Chemlal de Kabylie	96			1	11.0073
Berri Meslal_3	Desconocido de Casarias	Berri Meslal_3 -- Desconocido de Casarias	96			2	18.9642
Berri Meslal_3	Desconocido de la Albaida	Berri Meslal_3 -- Desconocido de la Albaida	96			2	6.33348
Berri Meslal_3	Dokkar	Berri Meslal_3 -- Dokkar	96			2	15.5863
Berri Meslal_3	Mrčakinja	Berri Meslal_3 -- Mrčakinja	96			1	11.1941
Berri Meslal_3	Negrilla de Cortijo Fraile	Berri Meslal_3 -- Negrilla de Cortijo Fraile	95			1	9.74451
Berri Meslal_3	Picholine Marocaine	Berri Meslal_3 -- Picholine Marocaine	96	0	0.252	0	12.7549	x
Berri Meslal_3	Unknown OZ1	Berri Meslal_3 -- Unknown OZ1	96			2	13.3263
Berri Meslal_3	VS6	Berri Meslal_3 -- VS6	96			1	20.1628
Bez el Anza	Chemlali Sfax	Bez el Anza -- Chemlali Sfax	95	0	0.269	0	6.12092	x
Bez el Anza	D. de Egipto	Bez el Anza -- D. de Egipto	96			1	5.19624
Bez el Anza	Desconocido de Ribafrecha_1	Bez el Anza -- Desconocido de Ribafrecha_1	96	0	0.271	0
Bez el Anza	Sinawy	Bez el Anza -- Sinawy	96			1	5.3098
Bez el Anza	Wardan	Bez el Anza -- Wardan	96			2	6.04547
Bianchera	Ogliarola del Vulture	Bianchera -- Ogliarola del Vulture	96	0	0.198	0	11.021	x
Biancolilla-1814	De Sal	Biancolilla-1814 -- De Sal	95	0	0.24	0
Biancolilla-1814	Passulunara	Biancolilla-1814 -- Passulunara	96	0	0.299	0	13.9617	x
Bical	Lechín de Granada	Bical -- Lechín de Granada	96	0	0.248	0
Bical	Lentisca	Bical -- Lentisca	96	0	0.239	0	12.6196	x
Bical	Ocal de Alburquerque	Bical -- Ocal de Alburquerque	96			1	5.08859
Bical	Redondilla de Grazalema	Bical -- Redondilla de Grazalema	96	0	0.316	0	5.61185	x
Bidh Hmam	Gordal Sevillana	Bidh Hmam -- Gordal Sevillana	96	0	0.227	0
Bidh Hmam	Grossanne	Bidh Hmam -- Grossanne	96			1	6.44371
Bidh Hmam	Longue de Meliana	Bidh Hmam -- Longue de Meliana	96			1	5.55342
Bidh Hmam	Morisca de Mancor	Bidh Hmam -- Morisca de Mancor	96			1	5.4756
Bidh Hmam	Picudillo	Bidh Hmam -- Picudillo	96			1	8.60519
Bidh Hmam	Redondilla de Logroño	Bidh Hmam -- Redondilla de Logroño	96			1	6.03969
Bidh Hmam	Samsun Salamuralik	Bidh Hmam -- Samsun Salamuralik	96	0	0.307	0	7.68091	x
Bidh Hmam	Toffehi Tataouine	Bidh Hmam -- Toffehi Tataouine	96			1	5.77786
Bidh Hmam	Tonda Iblea	Bidh Hmam -- Tonda Iblea	96	0	0.273	0	5.82167	x
Bidh Hmam	Verdal del Pallars	Bidh Hmam -- Verdal del Pallars	95	0	0.3	0	7.32671	x
Biequeruda	Escarabajo	Biequeruda -- Escarabajo	96			1	5.83677
Biequeruda	Gordal Sevillana	Biequeruda -- Gordal Sevillana	96	0	0.218	0	9.65874	x
Blanc	Itrana	Blanc -- Itrana	96			1	5.27373
Blanc	Verdiell	Blanc -- Verdiell	96	0	0.266	0	9.80385	x
Blanqueta	El Kharfi	Blanqueta -- El Kharfi	96			1	6.32576
Blanqueta	El Salam	Blanqueta -- El Salam	96	0	0.262	0
Blanqueta	Moncita	Blanqueta -- Moncita	96	0	0.228	0	10.6277	x
Blanqueta	Siurona	Blanqueta -- Siurona	95			1	8.48663
Blanqueta	Sollana	Blanqueta -- Sollana	96			1	5.39635
Blanqueta	Souidi	Blanqueta -- Souidi	96			1	7.21325
Blanqueta	Toffehi Tataouine	Blanqueta -- Toffehi Tataouine	96			1	4.78839
Blanqueta	Unknown OT2	Blanqueta -- Unknown OT2	96	0	0.241	0	16.8608	x
Blanquillo de Setenil	Desconocido del cortijo de Don Pedro	Blanquillo de Setenil -- Desconocido del cortijo de Don Pedro	96			1	8.27091
Blanquillo de Setenil	Gordal de Granada	Blanquillo de Setenil -- Gordal de Granada	96			1	5.98479
Blanquillo de Setenil	Gordal Sevillana	Blanquillo de Setenil -- Gordal Sevillana	96	0	0.225	0
Blanquillo de Setenil	Lechín de Granada	Blanquillo de Setenil -- Lechín de Granada	96	0	0.243	0
Blanquillo de Setenil	Negrillo de Arjona	Blanquillo de Setenil -- Negrillo de Arjona	96			1	4.87195
Blanquillo de Setenil	Racimal de Jaén	Blanquillo de Setenil -- Racimal de Jaén	96	0	0.321	0	6.65368	x
Blanquillo de Setenil	Redondilla de Grazalema	Blanquillo de Setenil -- Redondilla de Grazalema	96			1	6.23883
Blanquillo fino	Calatina	Blanquillo fino -- Calatina	94			1	5.33564
Blanquillo fino	Escarabajillo	Blanquillo fino -- Escarabajillo	93			1	5.00391
Blanquillo fino	Lechín de Granada	Blanquillo fino -- Lechín de Granada	94	0	0.239	0
Blanquillo fino	Negrillo de la Carlota	Blanquillo fino -- Negrillo de la Carlota	94	0	0.307	0	6.17149	x
Blanquillo fino	Racimal	Blanquillo fino -- Racimal	94			1	7.3682
Blanquillo fino	Rotondella di Melfi	Blanquillo fino -- Rotondella di Melfi	94	0	0.333	0	10.9323	x
Bodoquera	Desconocido de Clavijo_3	Bodoquera -- Desconocido de Clavijo_3	96			1	4.99575
Bodoquera	Desconocido de Toledo_2	Bodoquera -- Desconocido de Toledo_2	96			1	4.71508
Bodoquera	Gordal Sevillana	Bodoquera -- Gordal Sevillana	96	0	0.231	0	8.1695	x
Bodoquera	Marsaline-1684	Bodoquera -- Marsaline-1684	96	0	0.282	0
Bodoquera	Negrillo de Ausejo	Bodoquera -- Negrillo de Ausejo	95	0	0.253	0	13.3697	x
Bodoquera	Nocellara del Belice	Bodoquera -- Nocellara del Belice	96	0	0.319	0	12.5701	x
Bodoquera	Olivo de Alberite	Bodoquera -- Olivo de Alberite	96	0	0.326	0	13.554	x
Bodoquera	Olivo de Santa Engracia	Bodoquera -- Olivo de Santa Engracia	96			1	5.96567
Bodoquera	Picudo de Labata	Bodoquera -- Picudo de Labata	94	0	0.317	0	8.05853	x
Bodoquera	Redondilla de Logroño	Bodoquera -- Redondilla de Logroño	96			1	8.74642
Bodoquera	Sinop no 6	Bodoquera -- Sinop no 6	96			1	5.25324
Bodoquera	Valanolia	Bodoquera -- Valanolia	96	0	0.25	0	10.2016	x
Bodoquera	Verdal de Ribafrecha	Bodoquera -- Verdal de Ribafrecha	96			2	4.73351
Bolvino	Colomar	Bolvino -- Colomar	95	0	0.321	0	19.259	x
Bolvino	Gerboui	Bolvino -- Gerboui	96			1	9.74389
Bolvino	Hijarol de Bergasa	Bolvino -- Hijarol de Bergasa	96			1	11.3507
Bolvino	Kallmet	Bolvino -- Kallmet	96			1	6.53752
Bolvino	Kokerrmadh Elbasani	Bolvino -- Kokerrmadh Elbasani	96			2	11.0277
Bolvino	Macho de Galilea	Bolvino -- Macho de Galilea	96	0	0.259	0	16.9991	x
Bolvino	Majhol-1122	Bolvino -- Majhol-1122	94	0	0.185	0	8.52243	x
Bolvino	Managjel	Bolvino -- Managjel	96			1	5.62983
Bolvino	Marantelli	Bolvino -- Marantelli	96	0	0.218	0	9.11241	x
Bolvino	Negral de Bierge	Bolvino -- Negral de Bierge	96	0	0.28	0	20.5496	x
Bolvino	Piñonera	Bolvino -- Piñonera	96	0	0.222	0	8.41234	x
Bolvino	Reixonenca	Bolvino -- Reixonenca	96			2	8.39303
Bolvino	Rogeta	Bolvino -- Rogeta	96			1	5.29856
Bolvino	Royal de Calatayud-47	Bolvino -- Royal de Calatayud-47	96			2	7.72092
Bolvino	Royeta de Abizanda	Bolvino -- Royeta de Abizanda	96	0	0.226	0	12.4905	x
Bolvino	Safrawi	Bolvino -- Safrawi	96	0	0.31	0	17.3394	x
Bolvino	Salonenque	Bolvino -- Salonenque	96			1	7.09696
Bolvino	Aubenc	Bolvino -- Aubenc	95			2	5.64817
Bolvino	Sinop no 1	Bolvino -- Sinop no 1	96			2	5.90843
Bolvino	Tebabs	Bolvino -- Tebabs	96			2	4.66472
Bolvino	Toffehi Tataouine	Bolvino -- Toffehi Tataouine	96			1	8.50347
Bolvino	Ulliri i Bardhe i Tiranes	Bolvino -- Ulliri i Bardhe i Tiranes	96			2	7.77215
Borriolenca	Farga	Borriolenca -- Farga	96	0	0.253	0	10.2843	x
Bosana	Domengues	Bosana -- Domengues	96	0	0.218	0	11.0925	x
Bosana	Semidana	Bosana -- Semidana	96	0	0.222	0	5.62399	x
Bosana	Toffehi Tataouine	Bosana -- Toffehi Tataouine	96	0	0.225	0	9.75429	x
Bottone di Gallo	Desconocido de Ibiza_1	Bottone di Gallo -- Desconocido de Ibiza_1	96			2	43.4562
Bottone di Gallo	Dokkar	Bottone di Gallo -- Dokkar	96			2	31.1123
Bottone di Gallo	Jemri Dhokkar-1732	Bottone di Gallo -- Jemri Dhokkar-1732	96			2	19.3332
Bottone di Gallo	Mignolo Cerretano	Bottone di Gallo -- Mignolo Cerretano	96			2	13.8388
Bottone di Gallo	Olivo Gordo de Benisalte	Bottone di Gallo -- Olivo Gordo de Benisalte	95			2	16.7131
Bottone di Gallo	Sivigliana da Olio	Bottone di Gallo -- Sivigliana da Olio	96			2	13.2418
Bottone di Gallo	Takesrit	Bottone di Gallo -- Takesrit	95			1	19.1506
Bottone di Gallo	VS6	Bottone di Gallo -- VS6	96			2	24.3789
Bouchouika	Cekiste	Bouchouika -- Cekiste	95			1	4.76265
Bouchouika	Cordovil de Serpa	Bouchouika -- Cordovil de Serpa	96	0	0.317	0
Bouchouika	Gordal Sevillana	Bouchouika -- Gordal Sevillana	96	0	0.194	0
Bouchouika	Lechín de Granada	Bouchouika -- Lechín de Granada	96	0	0.276	0	6.4127	x
Bouchouika	Manzanilla Cacereña	Bouchouika -- Manzanilla Cacereña	96			1	6.50027
Bouchouika	Picudo de la Axarquía	Bouchouika -- Picudo de la Axarquía	96			1	7.32422
Bouchouika	Racimal	Bouchouika -- Racimal	96			1	9.18269
Bouchouk Lafayette	Gerboui	Bouchouk Lafayette -- Gerboui	96			1	6.40766
Bouchouk Lafayette	Gordal Sevillana	Bouchouk Lafayette -- Gordal Sevillana	96	0	0.211	0
Bouchouk Lafayette	Bigarude	Bouchouk Lafayette -- Bigarude	96	0	0.267	0
Bouchouk Lafayette	Hendero	Bouchouk Lafayette -- Hendero	96	0	0.286	0
Bouchouk Lafayette	Ifiri	Bouchouk Lafayette -- Ifiri	94			1	4.83113
Bouchouk Lafayette	Mesyaf_2	Bouchouk Lafayette -- Mesyaf_2	95	0	0.217	0	5.84015	x
Bouchouk Lafayette	Olivo de Clavijo_1	Bouchouk Lafayette -- Olivo de Clavijo_1	96	0	0.295	0
Bouchouk Lafayette	Olivo de Ibiza_2	Bouchouk Lafayette -- Olivo de Ibiza_2	96			2	5.67249
Bouchouk Lafayette	Pizz'e Carroga	Bouchouk Lafayette -- Pizz'e Carroga	96	0	0.284	0	7.3186	x
Boughenfous	Mignolo Cerretano	Boughenfous -- Mignolo Cerretano	96			1	9.38426
Boughenfous	Patrón de Cabús	Boughenfous -- Patrón de Cabús	96			2	6.7397
Boughenfous	VS6	Boughenfous -- VS6	96			2	6.06696
Bouricha	Ayvalik	Bouricha -- Ayvalik	96	0	0.215	0
Bouricha	Chemlal de Kabylie	Bouricha -- Chemlal de Kabylie	96			2	4.89312
Bouricha	Chemlali Ghraiba	Bouricha -- Chemlali Ghraiba	95			1	12.0356
Bouricha	Chemlali Ontha Tataouine	Bouricha -- Chemlali Ontha Tataouine	96			2	11.4091
Bouricha	Chemlali Zarzis	Bouricha -- Chemlali Zarzis	96			1	13.0215
Bouricha	Cima di Melfi	Bouricha -- Cima di Melfi	96			1	7.9143
Bouricha	Derdi	Bouricha -- Derdi	96	0	0.278	0	8.05552	x
Bouricha	Desconocido de Alcanadre_1	Bouricha -- Desconocido de Alcanadre_1	90	0	0.306	0
Bouricha	Desconocido de Cortija de la Viana	Bouricha -- Desconocido de Cortija de la Viana	95			2	6.38205
Bouricha	Desconocido de Zute	Bouricha -- Desconocido de Zute	95			2	5.09032
Bouricha	Dokkar	Bouricha -- Dokkar	96			1	15.9967
Bouricha	El Chatan	Bouricha -- El Chatan	96			1	11.1897
Bouricha	El Kharfi	Bouricha -- El Kharfi	96			1	11.0204
Bouricha	Jeddari Chaal	Bouricha -- Jeddari Chaal	96			1	11.5768
Bouricha	Klon_14-1812	Bouricha -- Klon_14-1812	96			2	7.22645
Bouricha	Koroneiki	Bouricha -- Koroneiki	96			2	6.86035
Bouricha	Leucocarpa	Bouricha -- Leucocarpa	96			2	11.1623
Bouricha	Lianolia Kerkyras	Bouricha -- Lianolia Kerkyras	96			2	8.82376
Bouricha	Llei del Bessó	Bouricha -- Llei del Bessó	96			2	8.81423
Bouricha	Matolia	Bouricha -- Matolia	95	0	0.296	0	7.38797	x
Bouricha	Mfartah Blettech	Bouricha -- Mfartah Blettech	96			1	10.9027
Bouricha	Morrut de la Faldeta	Bouricha -- Morrut de la Faldeta	94	0	0.268	0	8.91552	x
Bouricha	Neb Tataouine	Bouricha -- Neb Tataouine	96			2	7.97911
Bouricha	Olivastra di Populonia	Bouricha -- Olivastra di Populonia	96			2	7.58321
Bouricha	Olivastra Seggianese	Bouricha -- Olivastra Seggianese	96			1	9.5336
Bouricha	Olivo de l'Albera	Bouricha -- Olivo de l'Albera	96			1	12.6769
Bouricha	Olivo Gordo de Benisalte	Bouricha -- Olivo Gordo de Benisalte	95			2	5.86952
Bouricha	Rossellino	Bouricha -- Rossellino	96			1	8.72322
Bouricha	Rougette de Metidja-2500	Bouricha -- Rougette de Metidja-2500	96			2	11.1386
Bouricha	Selvatico	Bouricha -- Selvatico	96			1	9.55057
Bouricha	Semni Djebeniana	Bouricha -- Semni Djebeniana	96			2	10.5021
Bouricha	Takesrit	Bouricha -- Takesrit	95			1	8.82508
Bouricha	Ulliri i Bardhe i Tiranes-2499	Bouricha -- Ulliri i Bardhe i Tiranes-2499	96			2	9.13837
Bouteillan	Buyuk Topak Ulak	Bouteillan -- Buyuk Topak Ulak	96			1	4.88629
Bouteillan	Chalkidikis	Bouteillan -- Chalkidikis	96	0	0.241	0	8.1048	x
Bouteillan	Gordal Sevillana	Bouteillan -- Gordal Sevillana	96	0	0.185	0	8.49991	x
Bouteillan	Grossanne	Bouteillan -- Grossanne	96			1	4.79539
Bouteillan	Limli	Bouteillan -- Limli	96			1	7.61066
Bouteillan	Marantelli	Bouteillan -- Marantelli	96			1	9.06546
Bouteillan	Morisca de Mancor	Bouteillan -- Morisca de Mancor	96			1	6.18447
Bouteillan	Passulunara	Bouteillan -- Passulunara	96			2	4.79561
Bouteillan	Redondilla de Logroño	Bouteillan -- Redondilla de Logroño	96	0	0.233	0	6.56988	x
Bouteillan	Tonda Iblea	Bouteillan -- Tonda Iblea	96			1	5.3619
Brandofino	Carolea	Brandofino -- Carolea	95	0	0.309	0	12.3533	x
Brandofino	Dopia Verias	Brandofino -- Dopia Verias	95			2	8.22846
Brandofino	Galatistas	Brandofino -- Galatistas	95	0	0.272	0	9.17331	x
Brandofino	Gordal Sevillana	Brandofino -- Gordal Sevillana	95	0	0.239	0	9.34824	x
Brandofino	Mesyaf_2	Brandofino -- Mesyaf_2	94			1	5.82434
Brandofino	Samanli	Brandofino -- Samanli	94			1	5.78661
Brava	Carrasquillo	Brava -- Carrasquillo	96			2	4.74302
Brava	Lechín de Granada	Brava -- Lechín de Granada	96	0	0.241	0	5.57545	x
Brava	Royeta de Abizanda	Brava -- Royeta de Abizanda	96			1	5.78198
Brava	Verdala	Brava -- Verdala	96			1	5.22488
Buga	Carolea	Buga -- Carolea	96	0	0.296	0	11.5606	x
Buga	Gordal Sevillana	Buga -- Gordal Sevillana	96	0	0.228	0	8.90852	x
Buga	Groginja	Buga -- Groginja	95			1	6.44503
Buga	Habichuelero de Baena	Buga -- Habichuelero de Baena	96	0	0.262	0	5.47139	x
Buga	Morchiaio	Buga -- Morchiaio	96	0	0.218	0	6.34863	x
Buga	Nevado Basto	Buga -- Nevado Basto	96	0	0.231	0
Buharica	Gordal Sevillana	Buharica -- Gordal Sevillana	95	0	0.242	0	10.2337	x
Buharica	Morchiaio	Buharica -- Morchiaio	95	0	0.222	0	6.60462	x
Buharica	Olivo de Alberite	Buharica -- Olivo de Alberite	95			1	6.02231
Buidiego	Gordal Sevillana	Buidiego -- Gordal Sevillana	96	0	0.22	0	5.53777	x
Buidiego	Lechín de Granada	Buidiego -- Lechín de Granada	96	0	0.221	0
Buidiego	Manzanilla del Piquito	Buidiego -- Manzanilla del Piquito	96			1	6.25163
Buidiego	Manzanillo Cordobés de Cabra	Buidiego -- Manzanillo Cordobés de Cabra	96			1	5.42953
Buidiego	Picudo Blanco de Estepa	Buidiego -- Picudo Blanco de Estepa	96			2	5.31735
Buidiego	Tachuno	Buidiego -- Tachuno	95			2	5.39132
Buidiego	Toruno	Buidiego -- Toruno	96			1	6.80742
Butko	Cekiste	Butko -- Cekiste	95			2	7.06272
Butko	Gordal Sevillana	Butko -- Gordal Sevillana	96			2	4.72362
Buyuk Topak Ulak	Chalkidikis	Buyuk Topak Ulak -- Chalkidikis	96	0	0.318	0	6.83934	x
Buyuk Topak Ulak	Desconocido de Ausejo	Buyuk Topak Ulak -- Desconocido de Ausejo	96	0	0.303	0
Buyuk Topak Ulak	Olivo de Ibiza_2	Buyuk Topak Ulak -- Olivo de Ibiza_2	96			2	7.9064
Buyuk Topak Ulak	Verdal del Pallars	Buyuk Topak Ulak -- Verdal del Pallars	95	0	0.298	0	5.54273	x
Buža	Datilero	Buža -- Datilero	96	0	0.307	0	5.57952	x
Buža	Gordal Sevillana	Buža -- Gordal Sevillana	96	0	0.245	0	7.30767	x
Buža	Morchiaio	Buža -- Morchiaio	96	0	0.243	0	6.81198	x
Buža	Picholine du Languedoc	Buža -- Picholine du Languedoc	96			1	5.17212
Buža	Royal de Cazorla	Buža -- Royal de Cazorla	96	0	0.278	0
Buža	Štorta	Buža -- Štorta	96			1	9.94835
Caballo	Callosina	Caballo -- Callosina	96			1	5.55472
Caballo	Lechín de Granada	Caballo -- Lechín de Granada	96	0	0.248	0
Caballo	Pico Limón	Caballo -- Pico Limón	96			1	8.1259
Caballo	Rechino	Caballo -- Rechino	96	0	0.345	0	8.97141	x
Caballo	Sevillana de Abla	Caballo -- Sevillana de Abla	96			2	4.71858
Cairo_7	Chemlali Sfax	Cairo_7 -- Chemlali Sfax	95			1	8.15111
Cairo_7	Cordovil de Serpa	Cairo_7 -- Cordovil de Serpa	96	0	0.275	0	10.562	x
Cairo_7	Dulzal de Carmona	Cairo_7 -- Dulzal de Carmona	96			2	4.78187
Cairo_7	Hojiblanca	Cairo_7 -- Hojiblanca	96			1	12.3595
Cairo_7	Kosiem	Cairo_7 -- Kosiem	96			2	7.26445
Cairo_7	Manzanilla de Agua	Cairo_7 -- Manzanilla de Agua	96			1	4.80686
Cairo_7	Manzanilla de Sevilla	Cairo_7 -- Manzanilla de Sevilla	96	0	0.235	0	12.5858	x
Cairo_7	Manzanillo Cordobés de Cabra	Cairo_7 -- Manzanillo Cordobés de Cabra	96			1	5.06465
Cairo_7	Pico Limón de Grazalema	Cairo_7 -- Pico Limón de Grazalema	96			1	11.2635
Calatina	Nevado Rizado	Calatina -- Nevado Rizado	96			1	6.49572
Calian	Gordal Sevillana	Calian -- Gordal Sevillana	95	0	0.211	0	6.26763	x
Calles_1	Jeddari Chaal	Calles_1 -- Jeddari Chaal	95	0	0.283	0	9.44069	x
Calles_1	Morruda de Segorbe	Calles_1 -- Morruda de Segorbe	95	0	0.324	0	13.0258	x
Calles_1	Pito	Calles_1 -- Pito	94			1	8.76383
Calles_1	Sollana	Calles_1 -- Sollana	95	0	0.26	0	8.22285	x
Callosina	Cobrancosa	Callosina -- Cobrancosa	96	0	0.325	0	8.66572	x
Callosina	Lechín de Granada	Callosina -- Lechín de Granada	96	0	0.264	0
Callosina	Lemeño	Callosina -- Lemeño	96	0	0.296	0	4.86835	x
Callosina	Manzanilla Cacereña	Callosina -- Manzanilla Cacereña	96	0	0.342	0	8.34781	x
Callosina	Negro del Carpio	Callosina -- Negro del Carpio	96			1	5.19967
Callosina	Nevadillo Negro	Callosina -- Nevadillo Negro	96			1	7.31061
Callosina	Olivo de Ibiza_1	Callosina -- Olivo de Ibiza_1	96	0	0.274	0	9.37678	x
Callosina	Picoso	Callosina -- Picoso	96	0	0.297	0
Callosina	Rechino	Callosina -- Rechino	96	0	0.309	0
Canetera	Farga	Canetera -- Farga	96	0	0.266	0	13.6777	x
Canetera	Ombligón	Canetera -- Ombligón	96			1	5.63794
Caninese	Chemlali Meliane	Caninese -- Chemlali Meliane	96			2	7.24713
Caninese	Chemlali Sfax	Caninese -- Chemlali Sfax	95			2	6.93423
Caninese	Desconocido de Alcanadre_1	Caninese -- Desconocido de Alcanadre_1	90	0	0.298	0	6.39775	x
Caninese	El Chatan	Caninese -- El Chatan	96			2	9.84371
Caninese	Jeddari Chaal	Caninese -- Jeddari Chaal	96			2	9.86235
Caninese	Joanenca	Caninese -- Joanenca	96	0	0.308	0	16.065	x
Caninese	Lianolia Kerkyras	Caninese -- Lianolia Kerkyras	96			1	16.3357
Caninese	Liguria	Caninese -- Liguria	96			1	16.0869
Caninese	Llei del Bessó	Caninese -- Llei del Bessó	96			2	9.18963
Caninese	Mfartah Blettech	Caninese -- Mfartah Blettech	96			1	14.8688
Caninese	Neb Djemel	Caninese -- Neb Djemel	96			2	7.41244
Caninese	Neb Tataouine	Caninese -- Neb Tataouine	96			2	6.71009
Caninese	Negret	Caninese -- Negret	95	0	0.321	0	13.4387	x
Caninese	Olivastra Seggianese	Caninese -- Olivastra Seggianese	96			1	9.26816
Caninese	Olivo de la Albaida	Caninese -- Olivo de la Albaida	96			1	5.97802
Caninese	Souabaa Aljia	Caninese -- Souabaa Aljia	96			1	7.22517
Caninese	Takesrit	Caninese -- Takesrit	95			1	9.49867
Caninese	Thiaki	Caninese -- Thiaki	96	0	0.316	0	7.3656	x
Caninese	Toffehi Tataouine	Caninese -- Toffehi Tataouine	96	0	0.194	0	6.93376	x
Caninese	Zeitoun Boubezzoula	Caninese -- Zeitoun Boubezzoula	96			1	16.7876
Cañivano Negro	Chorreao de Montefrio	Cañivano Negro -- Chorreao de Montefrio	96			1	5.08558
Cañivano Negro	Desconocido de Toledo_1	Cañivano Negro -- Desconocido de Toledo_1	96			0	10.7817
Cañivano Negro	Gordal Sevillana	Cañivano Negro -- Gordal Sevillana	96	0	0.231	0
Cañivano Negro	Lechín de Granada	Cañivano Negro -- Lechín de Granada	96	0	0.281	0
Cañivano Negro	Ojo de Liebre	Cañivano Negro -- Ojo de Liebre	96	0	0.35	0	10.61	x
Cañivano Negro	Picudo Blanco de Estepa	Cañivano Negro -- Picudo Blanco de Estepa	96			1	6.4382
Cañivano Negro	Real Sevillana	Cañivano Negro -- Real Sevillana	96			0	10.7616
Cañivano Negro-55	Gordal Sevillana	Cañivano Negro-55 -- Gordal Sevillana	96	0	0.19	0
Cañivano Negro-55	Lechín de Granada	Cañivano Negro-55 -- Lechín de Granada	96	0	0.239	0
Cañivano Negro-55	Picudo Blanco de Estepa	Cañivano Negro-55 -- Picudo Blanco de Estepa	96			1	7.68905
Cañivano Negro-55	Verdial de Cádiz	Cañivano Negro-55 -- Verdial de Cádiz	96			1	9.1957
Carolea	Gordal Sevillana	Carolea -- Gordal Sevillana	96	0	0.245	0	5.93589	x
Carolea	Marantelli	Carolea -- Marantelli	96			1	5.84524
Carolea	Morisca de Mancor	Carolea -- Morisca de Mancor	96	0	0.294	0	8.09757	x
Carolea	Olivo de Lagunilla de Jubera	Carolea -- Olivo de Lagunilla de Jubera	96			1	5.16561
Carolea	Samsun Salamuralik	Carolea -- Samsun Salamuralik	96	0	0.284	0	7.70499	x
Carolea	Samsun Tuzlamalik	Carolea -- Samsun Tuzlamalik	95			1	5.21175
Carolea	Aubenc	Carolea -- Aubenc	95			1	5.69658
Carolea	Uovo di Piccione	Carolea -- Uovo di Piccione	96			1	6.1247
Carrasco	Cuquello de la Jana	Carrasco -- Cuquello de la Jana	96	0	0.252	0	10.008	x
Carrasco	Morruda de Segorbe	Carrasco -- Morruda de Segorbe	95	0	0.288	0	10.4878	x
Carrasqueña de Cañada	Cobrancosa	Carrasqueña de Cañada -- Cobrancosa	96			1	5.1668
Carrasqueña de Cañada	Corralones de Andújar	Carrasqueña de Cañada -- Corralones de Andújar	96			1	7.30302
Carrasqueña de Cañada	Desconocido de Barranco Gracia	Carrasqueña de Cañada -- Desconocido de Barranco Gracia	96			1	7.34715
Carrasqueña de Cañada	Desconocido de Tramaya	Carrasqueña de Cañada -- Desconocido de Tramaya	96			1	4.90473
Carrasqueña de Cañada	Dwarf D	Carrasqueña de Cañada -- Dwarf D	96	0	0.279	0	5.86862	x
Carrasqueña de Cañada	Gordal Sevillana	Carrasqueña de Cañada -- Gordal Sevillana	96	0	0.248	0
Carrasqueña de Cañada	Lechín de Granada	Carrasqueña de Cañada -- Lechín de Granada	96	0	0.254	0
Carrasqueña de Cañada	Macho de Vilches	Carrasqueña de Cañada -- Macho de Vilches	96	0	0.324	0	7.73663	x
Carrasqueña Huasco	Leccino	Carrasqueña Huasco -- Leccino	96	0	0.24	0	7.81378	x
Carrasqueña Huasco	Macho de Jaén	Carrasqueña Huasco -- Macho de Jaén	96			1	5.7266
Carrasqueña Huasco	Morisca	Carrasqueña Huasco -- Morisca	96	0	0.328	0	7.31978	x
Carrasqueño de Alcaudete	Gordal Sevillana	Carrasqueño de Alcaudete -- Gordal Sevillana	96	0	0.229	0
Carrasqueño de Alcaudete	Lechín de Granada	Carrasqueño de Alcaudete -- Lechín de Granada	96	0	0.254	0
Carrasqueño de Alcaudete	Macho de Vilches	Carrasqueño de Alcaudete -- Macho de Vilches	96			1	5.03375
Carrasqueño de Alcaudete	Pico Limón	Carrasqueño de Alcaudete -- Pico Limón	96			1	7.42653
Carrasqueño de Alcaudete	Picudo	Carrasqueño de Alcaudete -- Picudo	96			1	5.17285
Carrasqueño de Alcaudete	Sevillano de Jumilla	Carrasqueño de Alcaudete -- Sevillano de Jumilla	96			1	4.80007
Carrasqueño de Elvas	Carrasqueño de la Sierra	Carrasqueño de Elvas -- Carrasqueño de la Sierra	96			1	4.752
Carrasqueño de Elvas	Cordovil de Serpa	Carrasqueño de Elvas -- Cordovil de Serpa	96			0	6.53242
Carrasqueño de Elvas	Desconocido del cortijo de Don Pedro	Carrasqueño de Elvas -- Desconocido del cortijo de Don Pedro	96	0	0.32	0	9.23421	x
Carrasqueño de Elvas	Escarabajuelo de Posadas	Carrasqueño de Elvas -- Escarabajuelo de Posadas	96			1	5.96801
Carrasqueño de Elvas	Gordal Sevillana	Carrasqueño de Elvas -- Gordal Sevillana	96	0	0.252	0
Carrasqueño de Elvas	Habichuelero de Baena	Carrasqueño de Elvas -- Habichuelero de Baena	96	0	0.333	0
Carrasqueño de Elvas	Lechín de Granada	Carrasqueño de Elvas -- Lechín de Granada	96	0	0.274	0
Carrasqueño de Elvas	Macho de Vilches	Carrasqueño de Elvas -- Macho de Vilches	96	0	0.325	0	7.16924	x
Carrasqueño de Elvas	Manzanilla de Montefrío	Carrasqueño de Elvas -- Manzanilla de Montefrío	96			0	10.8159
Carrasqueño de Elvas	Olivos de El Barranco del Lobo	Carrasqueño de Elvas -- Olivos de El Barranco del Lobo	96			1	5.88538
Carrasqueño de Elvas	Pico Limón	Carrasqueño de Elvas -- Pico Limón	96			0	9.38518
Carrasqueño de Elvas	Rechino	Carrasqueño de Elvas -- Rechino	96	0	0.333	0
Carrasqueño de Elvas	Salgar Redondo	Carrasqueño de Elvas -- Salgar Redondo	96			1	6.43
Carrasqueño de Elvas	Tempranillo de Lucena	Carrasqueño de Elvas -- Tempranillo de Lucena	96			1	9.44833
Carrasqueño de Elvas	Temprano	Carrasqueño de Elvas -- Temprano	96			1	5.03632
Carrasqueño de Elvas	Verdala	Carrasqueño de Elvas -- Verdala	96			1	7.12105
Carrasqueño de Elvas	Verdial de Huévar	Carrasqueño de Elvas -- Verdial de Huévar	96			1	6.77534
Carrasqueño de Jumilla	Celeiriña	Carrasqueño de Jumilla -- Celeiriña	96	0	0.32	0	9.25774	x
Carrasqueño de Jumilla	Gordal Sevillana	Carrasqueño de Jumilla -- Gordal Sevillana	96	0	0.216	0
Carrasqueño de Jumilla	Lechín de Granada	Carrasqueño de Jumilla -- Lechín de Granada	96	0	0.261	0
Carrasqueño de Jumilla	Manzanilla de Hellín	Carrasqueño de Jumilla -- Manzanilla de Hellín	96	0	0.331	0	5.77591	x
Carrasqueño de Jumilla	Olivo Gordo de Jinegros	Carrasqueño de Jumilla -- Olivo Gordo de Jinegros	96			2	6.88055
Carrasqueño de Jumilla	Royal de Cazorla	Carrasqueño de Jumilla -- Royal de Cazorla	96			1	4.73964
Carrasqueño de la Sierra	Cobrancosa	Carrasqueño de la Sierra -- Cobrancosa	96			1	5.00002
Carrasqueño de la Sierra	Cordovil de Serpa	Carrasqueño de la Sierra -- Cordovil de Serpa	96	0	0.32	0
Carrasqueño de la Sierra	De Sal	Carrasqueño de la Sierra -- De Sal	95	0	0.331	0	7.71114	x
Carrasqueño de la Sierra	Desconocido del cortijo de Don Pedro	Carrasqueño de la Sierra -- Desconocido del cortijo de Don Pedro	96			1	5.96861
Carrasqueño de la Sierra	Escarabajuelo de Posadas	Carrasqueño de la Sierra -- Escarabajuelo de Posadas	96			1	4.81242
Carrasqueño de la Sierra	Gordal Sevillana	Carrasqueño de la Sierra -- Gordal Sevillana	96	0	0.238	0
Carrasqueño de la Sierra	Lechín de Granada	Carrasqueño de la Sierra -- Lechín de Granada	96	0	0.271	0	5.06173	x
Carrasqueño de la Sierra	Machorrón	Carrasqueño de la Sierra -- Machorrón	96			2	4.89657
Carrasqueño de la Sierra	Manzanilla del Piquito	Carrasqueño de la Sierra -- Manzanilla del Piquito	96			1	8.09563
Carrasqueño de la Sierra	Mollar de Cieza	Carrasqueño de la Sierra -- Mollar de Cieza	96	0	0.297	0	6.12975	x
Carrasqueño de la Sierra	Pavo	Carrasqueño de la Sierra -- Pavo	96			1	7.05573
Carrasqueño de la Sierra	Rara de Cabra	Carrasqueño de la Sierra -- Rara de Cabra	96			0	13.3272
Carrasqueño de Porcuna	Lechín de Granada	Carrasqueño de Porcuna -- Lechín de Granada	96	0	0.248	0	5.7425	x
Carrasqueño de Porcuna	Negro del Carpio	Carrasqueño de Porcuna -- Negro del Carpio	96			1	6.42839
Carrasqueño de Porcuna	Nevadillo Negro-2282	Carrasqueño de Porcuna -- Nevadillo Negro-2282	96	0	0.214	0	8.462	x
Carrasqueta de Ayora	Desconocida de Fuente Santa	Carrasqueta de Ayora -- Desconocida de Fuente Santa	96			2	5.35519
Carrasqueta de Ayora	Gordilla de Cabo de Gata	Carrasqueta de Ayora -- Gordilla de Cabo de Gata	95	0	0.305	0	8.5923	x
Carrasqueta de Ayora	Lechín de Granada	Carrasqueta de Ayora -- Lechín de Granada	96	0	0.215	0
Carrasquillo	Gordal Sevillana	Carrasquillo -- Gordal Sevillana	96	0	0.194	0
Carrasquillo	Lechín de Granada	Carrasquillo -- Lechín de Granada	96	0	0.276	0	7.67454	x
Carrasquillo	Negrillo de la Carlota	Carrasquillo -- Negrillo de la Carlota	96			1	8.81042
Carrasquillo	Picual	Carrasquillo -- Picual	96			1	5.5849
Carrasquillo	Rara de Cabra	Carrasquillo -- Rara de Cabra	96			1	10.0144
Carrasquillo	Torcío	Carrasquillo -- Torcío	96	0	0.328	0	10.2064	x
Carrasquillo	Vidrillo	Carrasquillo -- Vidrillo	95	0	0.33	0	9.05091	x
Carrelluda	Claramunt	Carrelluda -- Claramunt	96	0	0.298	0	17.733	x
Carrelluda	Colomar	Carrelluda -- Colomar	95	0	0.241	0	13.2766	x
Carrelluda	Fontllonga	Carrelluda -- Fontllonga	96	0	0.284	0	13.03	x
Carrelluda	Grossal de Bovera	Carrelluda -- Grossal de Bovera	95			2	9.31951
Carrelluda	Kokerrmadh Elbasani	Carrelluda -- Kokerrmadh Elbasani	96			2	4.68048
Carrelluda	Manzanella del Mezquin	Carrelluda -- Manzanella del Mezquin	95			1	10.6223
Carrelluda	Olivera d'Aransis	Carrelluda -- Olivera d'Aransis	96			1	13.1982
Carrelluda	Rogeta	Carrelluda -- Rogeta	96			1	11.5266
Carrelluda	Safrawi	Carrelluda -- Safrawi	96			1	9.46826
Carrelluda	Sarrut	Carrelluda -- Sarrut	96			1	11.4394
Carrelluda	Verdal de Barcedana	Carrelluda -- Verdal de Barcedana	96			2	7.17798
Carrelluda	Verdal del Pallars	Carrelluda -- Verdal del Pallars	95	0	0.297	0	12.8933	x
Casas	Grossanne	Casas -- Grossanne	96	0	0.229	0	5.35416	x
Caspolina	Desconocido de Arnedo	Caspolina -- Desconocido de Arnedo	96			1	7.84069
Caspolina	Empeltre	Caspolina -- Empeltre	96	0	0.302	0	13.881	x
Castellana	Gordal Sevillana	Castellana -- Gordal Sevillana	96	0	0.21	0
Castellana	Lechín de Granada	Castellana -- Lechín de Granada	96	0	0.257	0	5.29502	x
Castellana	Ojo de Liebre	Castellana -- Ojo de Liebre	96			1	5.22236
Castellana	Pavo	Castellana -- Pavo	96	0	0.352	0	14.387	x
Castellana	Tachuno	Castellana -- Tachuno	95			1	4.96664
Castellana	Verdial de Alcalá la Real	Castellana -- Verdial de Alcalá la Real	95	0	0.33	0	7.18287	x
Castriciana Rapparina	Manzanilla Aceitera	Castriciana Rapparina -- Manzanilla Aceitera	96	0	0.255	0	14.9938	x
Cavalieri	Crastu	Cavalieri -- Crastu	94			1	9.16586
Cavalieri	Passulunara	Cavalieri -- Passulunara	95	0	0.218	0	8.99393	x
Cayet Noir	Gordal Sevillana	Cayet Noir -- Gordal Sevillana	96			1	7.33228
Cayet Noir	Semidana	Cayet Noir -- Semidana	96			1	8.22653
Cekiste	Marsaline-1684	Cekiste -- Marsaline-1684	95	0	0.295	0
Cekiste	Roalejo de Arnedo	Cekiste -- Roalejo de Arnedo	95			1	5.02752
Cekiste	Samsun Salamuralik	Cekiste -- Samsun Salamuralik	95	0	0.299	0	9.59858	x
Cekiste	Tonda Iblea	Cekiste -- Tonda Iblea	95			1	4.90847
Celebi (Iznik)	Safrawi	Celebi (Iznik) -- Safrawi	96	0	0.271	0	10.1528	x
Celebi (Iznik)	Salonenque	Celebi (Iznik) -- Salonenque	96			1	4.688
Celebi (Iznik)	Sam (Iznik)	Celebi (Iznik) -- Sam (Iznik)	94			1	8.19601
Celeiriña	De Sal	Celeiriña -- De Sal	95			1	5.38183
Celeiriña	Gordal Sevillana	Celeiriña -- Gordal Sevillana	96	0	0.183	0
Celeiriña	Lechín de Granada	Celeiriña -- Lechín de Granada	96	0	0.226	0
Celeiriña	Madural de Mallorca	Celeiriña -- Madural de Mallorca	95			1	4.72452
Celeiriña	Manzanilla de Alfarnatejo	Celeiriña -- Manzanilla de Alfarnatejo	95			1	7.88715
Cerezuela	Rotondella di Melfi	Cerezuela -- Rotondella di Melfi	96			1	5.55593
Cerruda de Liesa	Desconocido de Clavijo_4	Cerruda de Liesa -- Desconocido de Clavijo_4	95	0	0.337	0	8.93949	x
Cerruda de Liesa	Desconocido de Sojuela_1	Cerruda de Liesa -- Desconocido de Sojuela_1	95	0	0.313	0	9.83287	x
Cerruda de Liesa	Desconocido de Toledo_2	Cerruda de Liesa -- Desconocido de Toledo_2	95	0	0.295	0	6.00145	x
Cerruda de Liesa	Desconocido de Villamediana_1	Cerruda de Liesa -- Desconocido de Villamediana_1	95			1	8.44778
Cerruda de Liesa	Gordal Sevillana	Cerruda de Liesa -- Gordal Sevillana	95	0	0.26	0	8.23287	x
Cerruda de Liesa	Habichuelero de Baena	Cerruda de Liesa -- Habichuelero de Baena	95	0	0.288	0
Cerruda de Liesa	Merhavia	Cerruda de Liesa -- Merhavia	95			1	6.5244
Cerruda de Liesa	Meskyet Dawla Gafsa	Cerruda de Liesa -- Meskyet Dawla Gafsa	95	0	0.209	0	8.1679	x
Cerruda de Liesa	Olivo de Alberite	Cerruda de Liesa -- Olivo de Alberite	95			1	6.54671
Cerruda de Liesa	Olivo de Clavijo_2	Cerruda de Liesa -- Olivo de Clavijo_2	95			1	5.89589
Cerruda de Liesa	Olivo de Leza	Cerruda de Liesa -- Olivo de Leza	95			1	5.17036
Cerruda de Liesa	Olivo de Ribafrecha-2512	Cerruda de Liesa -- Olivo de Ribafrecha-2512	95			1	5.93583
Cerruda de Liesa	Picudo de Labata	Cerruda de Liesa -- Picudo de Labata	93	0	0.311	0	6.32436	x
Cerruda de Liesa	Samsun Salamuralik	Cerruda de Liesa -- Samsun Salamuralik	95			1	4.90254
Cerruda de Liesa	Toffehi Tataouine	Cerruda de Liesa -- Toffehi Tataouine	95	0	0.207	0
Cerruda de Liesa	Verdal de Ribafrecha	Cerruda de Liesa -- Verdal de Ribafrecha	95			1	4.75739
Cerruda de Olvena	Desconocido de Alberite	Cerruda de Olvena -- Desconocido de Alberite	96	0	0.284	0	8.65639	x
Cerruda de Olvena	Desconocido de Ausejo	Cerruda de Olvena -- Desconocido de Ausejo	96	0	0.333	0	8.1084	x
Cerruda de Olvena	Desconocido de Sojuela_1	Cerruda de Olvena -- Desconocido de Sojuela_1	96	0	0.297	0	6.61372	x
Cerruda de Olvena	Gordal Sevillana	Cerruda de Olvena -- Gordal Sevillana	96	0	0.247	0	6.6057	x
Cerruda de Olvena	Hendero	Cerruda de Olvena -- Hendero	96			1	5.7513
Cerruda de Olvena	Itrana	Cerruda de Olvena -- Itrana	96	0	0.306	0	4.77277	x
Cerruda de Olvena	Negral de Préjano	Cerruda de Olvena -- Negral de Préjano	96			0	14.0485
Cerruda de Olvena	Ocal Cordobesa	Cerruda de Olvena -- Ocal Cordobesa	96			2	5.03819
Cerruda de Olvena	Olivo de Murillo de Río Leza	Cerruda de Olvena -- Olivo de Murillo de Río Leza	96	0	0.348	0	7.95498	x
Cerruda de Olvena	Picudo de Labata	Cerruda de Olvena -- Picudo de Labata	94	0	0.33	0	6.05634	x
Cerruda de Olvena	Roalejo de Arnedo	Cerruda de Olvena -- Roalejo de Arnedo	96			2	4.72772
Cerruda de Olvena	Sacakli otur	Cerruda de Olvena -- Sacakli otur	95			1	6.65265
Cerruda de Olvena	Samsun Salamuralik	Cerruda de Olvena -- Samsun Salamuralik	96	0	0.277	0	5.48954	x
Cerruda de Olvena	Toffehi Tataouine	Cerruda de Olvena -- Toffehi Tataouine	96	0	0.204	0
Chalkidikis	Escarabajuelo de Posadas	Chalkidikis -- Escarabajuelo de Posadas	96	0	0.282	0
Chalkidikis	Gerboui	Chalkidikis -- Gerboui	96			1	5.17997
Chalkidikis	Nevadillo Negro	Chalkidikis -- Nevadillo Negro	96	0	0.276	0	5.10711	x
Chalkidikis	Olivo de Clavijo_1	Chalkidikis -- Olivo de Clavijo_1	96	0	0.278	0
Chalkidikis	Sarrut	Chalkidikis -- Sarrut	96			2	4.69246
Changlot Real	Genovesa	Changlot Real -- Genovesa	96	0	0.266	0	5.65172	x
Changlot Real	Lechín de Granada	Changlot Real -- Lechín de Granada	96	0	0.273	0	9.92799	x
Chemlal de Kabylie	Cima di Melfi	Chemlal de Kabylie -- Cima di Melfi	96			1	7.46354
Chemlal de Kabylie	Coratina	Chemlal de Kabylie -- Coratina	96			1	7.59802
Chemlal de Kabylie	Derdi	Chemlal de Kabylie -- Derdi	96			1	7.15676
Chemlal de Kabylie	Desconocido de Alcanadre-2505	Chemlal de Kabylie -- Desconocido de Alcanadre-2505	95			2	7.10872
Chemlal de Kabylie	Desconocido de Ibiza_3	Chemlal de Kabylie -- Desconocido de Ibiza_3	95	0	0.22	0	15.9093	x
Chemlal de Kabylie	Dokkar	Chemlal de Kabylie -- Dokkar	96			2	9.57032
Chemlal de Kabylie	Ifiri	Chemlal de Kabylie -- Ifiri	94	0	0.292	0	16.462	x
Chemlal de Kabylie	Menya	Chemlal de Kabylie -- Menya	96	0	0.274	0	5.62671	x
Chemlal de Kabylie	Mrčakinja	Chemlal de Kabylie -- Mrčakinja	96			2	6.19946
Chemlal de Kabylie	Neb Tataouine	Chemlal de Kabylie -- Neb Tataouine	96	0	0.295	0	12.064	x
Chemlal de Kabylie	Olivo di Mandanici	Chemlal de Kabylie -- Olivo di Mandanici	96	0	0.316	0	9.64167	x
Chemlal de Kabylie	Picudo de Labata	Chemlal de Kabylie -- Picudo de Labata	94	0	0.252	0
Chemlal de Kabylie	Souidi	Chemlal de Kabylie -- Souidi	96			1	6.00861
Chemlal de Kabylie	Takesrit	Chemlal de Kabylie -- Takesrit	95	0	0.307	0	10.7597	x
Chemlal de Kabylie	Ulliri i Bardhe i Tiranes-2499	Chemlal de Kabylie -- Ulliri i Bardhe i Tiranes-2499	96			1	6.50051
Chemlali Balhi	Chemlali Sfax	Chemlali Balhi -- Chemlali Sfax	95			1	16.5161
Chemlali Balhi	El Chatan	Chemlali Balhi -- El Chatan	96			2	9.70052
Chemlali Balhi	El Kharfi	Chemlali Balhi -- El Kharfi	96			2	5.32412
Chemlali Balhi	Jeddari Chaal	Chemlali Balhi -- Jeddari Chaal	96			2	11.4926
Chemlali Balhi	Lianolia Kerkyras	Chemlali Balhi -- Lianolia Kerkyras	96			2	13.4727
Chemlali Balhi	Rougette de Metidja-2500	Chemlali Balhi -- Rougette de Metidja-2500	96			2	9.51202
Chemlali Ghraiba	Chemlali Sfax	Chemlali Ghraiba -- Chemlali Sfax	94	0	0.316	0	19.6795	x
Chemlali Ghraiba	El Chatan	Chemlali Ghraiba -- El Chatan	95			1	15.1022
Chemlali Ghraiba	Jeddari Chaal	Chemlali Ghraiba -- Jeddari Chaal	95			2	10.3902
Chemlali Ghraiba	Jemri Dhokkar-1732	Chemlali Ghraiba -- Jemri Dhokkar-1732	95			1	13.8296
Chemlali Ghraiba	Mfartah Blettech	Chemlali Ghraiba -- Mfartah Blettech	95			2	9.50297
Chemlali Ghraiba	Neb Tataouine	Chemlali Ghraiba -- Neb Tataouine	95	0	0.24	0	14.7966	x
Chemlali Ghraiba	Olivastra di Populonia	Chemlali Ghraiba -- Olivastra di Populonia	95			2	9.76755
Chemlali Meliane	Chemlali Sfax	Chemlali Meliane -- Chemlali Sfax	95	0	0.28	0	16.4648	x
Chemlali Meliane	Chemlali Zarzis	Chemlali Meliane -- Chemlali Zarzis	96	0	0.301	0	19.6755	x
Chemlali Meliane	El Chatan	Chemlali Meliane -- El Chatan	96	0	0.253	0	17.0411	x
Chemlali Meliane	El Kharfi	Chemlali Meliane -- El Kharfi	96			1	12.765
Chemlali Meliane	Jeddari Chaal	Chemlali Meliane -- Jeddari Chaal	96			2	6.58656
Chemlali Meliane	Jemri Dhokkar-1732	Chemlali Meliane -- Jemri Dhokkar-1732	96	0	0.233	0	16.5739	x
Chemlali Meliane	Jemri Dhokkar-1907	Chemlali Meliane -- Jemri Dhokkar-1907	96			2	5.85367
Chemlali Meliane	Mfartah Blettech	Chemlali Meliane -- Mfartah Blettech	96			1	10.6341
Chemlali Meliane	Neb Djemel	Chemlali Meliane -- Neb Djemel	96	0	0.242	0	14.9427	x
Chemlali Meliane	Negret	Chemlali Meliane -- Negret	95			2	5.99647
Chemlali Meliane	Olivastra Seggianese	Chemlali Meliane -- Olivastra Seggianese	96			2	7.18342
Chemlali Meliane	Souidi	Chemlali Meliane -- Souidi	96			1	9.18496
Chemlali Meliane	Zeitoun Boubezzoula	Chemlali Meliane -- Zeitoun Boubezzoula	96			2	10.5157
Chemlali Ontha Tataouine	Chemlali Sfax	Chemlali Ontha Tataouine -- Chemlali Sfax	95			0	22.161
Chemlali Ontha Tataouine	Chemlali Zarzis	Chemlali Ontha Tataouine -- Chemlali Zarzis	96			0	24.3279
Chemlali Ontha Tataouine	El Chatan	Chemlali Ontha Tataouine -- El Chatan	96			2	10.8009
Chemlali Ontha Tataouine	Jeddari Chaal	Chemlali Ontha Tataouine -- Jeddari Chaal	96			2	12.7062
Chemlali Ontha Tataouine	Jemri Dhokkar-1732	Chemlali Ontha Tataouine -- Jemri Dhokkar-1732	96			2	11.7044
Chemlali Ontha Tataouine	Mfartah Blettech	Chemlali Ontha Tataouine -- Mfartah Blettech	96			2	12.6283
Chemlali Ontha Tataouine	Neb Djemel	Chemlali Ontha Tataouine -- Neb Djemel	96			1	14.7698
Chemlali Ontha Tataouine	Negret	Chemlali Ontha Tataouine -- Negret	95			1	12.8708
Chemlali Ontha Tataouine	Souidi	Chemlali Ontha Tataouine -- Souidi	96			1	14.2111
Chemlali Ontha Tataouine	Takesrit	Chemlali Ontha Tataouine -- Takesrit	95			1	9.13028
Chemlali Ouled Msallem	Chemlali Sfax	Chemlali Ouled Msallem -- Chemlali Sfax	95	0	0.327	0	13.0996	x
Chemlali Ouled Msallem	Lucio	Chemlali Ouled Msallem -- Lucio	96			1	5.4326
Chemlali Ouled Msallem	Negrilla de Cortijo Fraile	Chemlali Ouled Msallem -- Negrilla de Cortijo Fraile	95			1	6.69442
Chemlali Ouled Msallem	Olivo de Sortes	Chemlali Ouled Msallem -- Olivo de Sortes	95			2	6.20524
Chemlali Sfax	Ayvalik	Chemlali Sfax -- Ayvalik	95	0	0.217	0
Chemlali Sfax	D. de Egipto	Chemlali Sfax -- D. de Egipto	95	0	0.304	0	10.0836	x
Chemlali Sfax	Desconocido de Zute	Chemlali Sfax -- Desconocido de Zute	94			2	5.88704
Chemlali Sfax	Dolce	Chemlali Sfax -- Dolce	94	0	0.304	0	7.30828	x
Chemlali Sfax	El Chatan	Chemlali Sfax -- El Chatan	95			1	12.6854
Chemlali Sfax	El Salam	Chemlali Sfax -- El Salam	95	0	0.287	0	6.58778	x
Chemlali Sfax	Injassi Hchichina	Chemlali Sfax -- Injassi Hchichina	95			1	19.536
Chemlali Sfax	Jeddari Chaal	Chemlali Sfax -- Jeddari Chaal	95			1	15.4259
Chemlali Sfax	Joanenca	Chemlali Sfax -- Joanenca	95			1	8.18355
Chemlali Sfax	Kosiem	Chemlali Sfax -- Kosiem	95			1	5.15291
Chemlali Sfax	Lianolia Kerkyras	Chemlali Sfax -- Lianolia Kerkyras	95			2	9.54562
Chemlali Sfax	Llei del Bessó	Chemlali Sfax -- Llei del Bessó	95			2	6.05722
Chemlali Sfax	Mfartah Blettech	Chemlali Sfax -- Mfartah Blettech	95			1	11.4568
Chemlali Sfax	Mlouki Blettech	Chemlali Sfax -- Mlouki Blettech	95	0	0.268	0	13.1136	x
Chemlali Sfax	Neb Djemel	Chemlali Sfax -- Neb Djemel	95			1	12.1689
Chemlali Sfax	Neb Tataouine	Chemlali Sfax -- Neb Tataouine	95			2	5.03076
Chemlali Sfax	Negret	Chemlali Sfax -- Negret	95	0	0.354	0	14.4911	x
Chemlali Sfax	Pidicuddara	Chemlali Sfax -- Pidicuddara	95	0	0.265	0	8.51751	x
Chemlali Sfax	R'Khami	Chemlali Sfax -- R'Khami	95	0	0.306	0	12.8591	x
Chemlali Sfax	Rougette de Pignan	Chemlali Sfax -- Rougette de Pignan	94			1	6.28821
Chemlali Sfax	Sennara	Chemlali Sfax -- Sennara	93	0	0.259	0	6.16125	x
Chemlali Sfax	Sinawy	Chemlali Sfax -- Sinawy	95	0	0.272	0	8.29188	x
Chemlali Sfax	Souidi	Chemlali Sfax -- Souidi	95			2	9.13369
Chemlali Sfax	Toffehi Tataouine	Chemlali Sfax -- Toffehi Tataouine	95	0	0.232	0	4.85203	x
Chemlali Sfax	Unknown OT2	Chemlali Sfax -- Unknown OT2	95			1	9.17409
Chemlali Sfax	Wardan	Chemlali Sfax -- Wardan	95	0	0.24	0	8.66534	x
Chemlali Sfax	Zarbout Louzir	Chemlali Sfax -- Zarbout Louzir	95			2	12.5619
Chemlali Sig	Chemlali Zarzis	Chemlali Sig -- Chemlali Zarzis	96			1	4.81493
Chemlali Sig	Desconocido de Ibiza_3	Chemlali Sig -- Desconocido de Ibiza_3	95			2	6.9567
Chemlali Sig	Desconocido de Zute	Chemlali Sig -- Desconocido de Zute	95			1	4.87398
Chemlali Sig	Dolce Agogia	Chemlali Sig -- Dolce Agogia	96	0	0.331	0	5.30753	x
Chemlali Sig	Hemblasi	Chemlali Sig -- Hemblasi	96			1	6.23312
Chemlali Sig	Jemri Bouchouka	Chemlali Sig -- Jemri Bouchouka	96	0	0.248	0
Chemlali Sig	Martina	Chemlali Sig -- Martina	96	0	0.259	0
Chemlali Sig	Menya	Chemlali Sig -- Menya	96			0	8.64522
Chemlali Sig	Mignolo Cerretano	Chemlali Sig -- Mignolo Cerretano	96			0	10.1992
Chemlali Sig	Mrčakinja	Chemlali Sig -- Mrčakinja	96			1	9.13808
Chemlali Sig	Safrawi	Chemlali Sig -- Safrawi	96	0	0.229	0
Chemlali Sig	Sollana	Chemlali Sig -- Sollana	96	0	0.283	0
Chemlali Sig	Ulliri i Bardhe i Tiranes-2499	Chemlali Sig -- Ulliri i Bardhe i Tiranes-2499	96			0	15.907
Chemlali Sig	Verdal d'Algars	Chemlali Sig -- Verdal d'Algars	96	0	0.246	0
Chemlali Zarzis	Desconocido de El Patriarca_5	Chemlali Zarzis -- Desconocido de El Patriarca_5	95			2	6.9397
Chemlali Zarzis	Dokkar	Chemlali Zarzis -- Dokkar	96	0	0.309	0	26.1012	x
Chemlali Zarzis	Dolce Agogia	Chemlali Zarzis -- Dolce Agogia	96			1	6.4299
Chemlali Zarzis	El Chatan	Chemlali Zarzis -- El Chatan	96			1	13.2558
Chemlali Zarzis	El Kharfi	Chemlali Zarzis -- El Kharfi	96			1	10.9189
Chemlali Zarzis	Frantoio	Chemlali Zarzis -- Frantoio	96			1	12.8133
Chemlali Zarzis	Gremignolo di Bolgheri	Chemlali Zarzis -- Gremignolo di Bolgheri	96	0	0.283	0	6.46711	x
Chemlali Zarzis	Jemri Dhokkar-1732	Chemlali Zarzis -- Jemri Dhokkar-1732	96	0	0.351	0	18.0421	x
Chemlali Zarzis	Jemri Dhokkar-1907	Chemlali Zarzis -- Jemri Dhokkar-1907	96	0	0.308	0	13.0168	x
Chemlali Zarzis	Joanenca	Chemlali Zarzis -- Joanenca	96			1	6.33241
Chemlali Zarzis	Llei del Bessó	Chemlali Zarzis -- Llei del Bessó	96			2	6.93241
Chemlali Zarzis	Mignolo Cerretano	Chemlali Zarzis -- Mignolo Cerretano	96	0	0.35	0	13.3	x
Chemlali Zarzis	Neb Djemel	Chemlali Zarzis -- Neb Djemel	96			1	10.0258
Chemlali Zarzis	Negret	Chemlali Zarzis -- Negret	95			2	6.02435
Chemlali Zarzis	Ogliarola del Vulture	Chemlali Zarzis -- Ogliarola del Vulture	96			1	5.07779
Chemlali Zarzis	Olivastra Seggianese	Chemlali Zarzis -- Olivastra Seggianese	96			1	9.48083
Chemlali Zarzis	Olivo di Mandanici	Chemlali Zarzis -- Olivo di Mandanici	96			1	7.18294
Chemlali Zarzis	Rossellino	Chemlali Zarzis -- Rossellino	96			1	7.76937
Chemlali Zarzis	Rougette de Pignan	Chemlali Zarzis -- Rougette de Pignan	94			1	5.43627
Chemlali Zarzis	Selvatico	Chemlali Zarzis -- Selvatico	96			2	8.46772
Chemlali Zarzis	Souidi	Chemlali Zarzis -- Souidi	96			2	4.7244
Chemlali Zarzis	Takesrit	Chemlali Zarzis -- Takesrit	95	0	0.345	0	11.6205	x
Chemlali Zarzis	Toffehi Tataouine	Chemlali Zarzis -- Toffehi Tataouine	96	0	0.222	0	6.21609	x
Chemlali Zarzis	Ulliri i Bardhe i Tiranes-2499	Chemlali Zarzis -- Ulliri i Bardhe i Tiranes-2499	96			0	18.6927
Chemlali Zarzis	Zeitoun Boubezzoula	Chemlali Zarzis -- Zeitoun Boubezzoula	96			2	8.02264
Chemlali Zarzis	Zuzorka	Chemlali Zarzis -- Zuzorka	96			1	6.73427
Chiquitita	Picual	Chiquitita -- Picual	96	0	0.282	0	11.1504	x
Chiquitita	Selection-5	Chiquitita -- Selection-5	95	0	0.274	0	14.9463	x
Chiquitita	Selection-8	Chiquitita -- Selection-8	90	0	0.187	0	14.671	x
Chondrolia	Kalinjot	Chondrolia -- Kalinjot	96	0	0.29	0	12.0605	x
Chondrolia	Klon_14-1812	Chondrolia -- Klon_14-1812	96			1	7.58851
Chondrolia	Kokerrmadh Elbasani	Chondrolia -- Kokerrmadh Elbasani	96	0	0.247	0	11.9592	x
Chondrolia	Thiaki	Chondrolia -- Thiaki	96	0	0.252	0
Chondrolia	Ulliri i Kuq	Chondrolia -- Ulliri i Kuq	95			1	6.08028
Chorreao de Montefrio	Gordal Sevillana	Chorreao de Montefrio -- Gordal Sevillana	96	0	0.23	0	6.22915	x
Chorrúo	De Sal	Chorrúo -- De Sal	95			0	10.6994
Chorrúo	Desconocido de Toledo_2	Chorrúo -- Desconocido de Toledo_2	96			1	5.3862
Chorrúo	Gordal Sevillana	Chorrúo -- Gordal Sevillana	96	0	0.236	0
Chorrúo	Lechín de Granada	Chorrúo -- Lechín de Granada	96	0	0.269	0
Chorrúo	Megaron	Chorrúo -- Megaron	96	0	0.306	0	5.59517	x
Chorrúo	Racimal	Chorrúo -- Racimal	96			1	5.01196
Chorrúo	Royal de Cazorla	Chorrúo -- Royal de Cazorla	96			1	5.11624
Chorrúo	Varudo	Chorrúo -- Varudo	96	0	0.347	0	8.11263	x
Chorrúo de Castro del Río	Corralones de Andújar	Chorrúo de Castro del Río -- Corralones de Andújar	96			1	6.63648
Chorrúo de Castro del Río	Desconocido de Toledo_2	Chorrúo de Castro del Río -- Desconocido de Toledo_2	96	0	0.315	0	7.2396	x
Chorrúo de Castro del Río	Gordal Sevillana	Chorrúo de Castro del Río -- Gordal Sevillana	96	0	0.222	0	5.15651	x
Chorrúo de Castro del Río	Lechín de Granada	Chorrúo de Castro del Río -- Lechín de Granada	96	0	0.241	0
Chorrúo de Castro del Río	Manzanillo Cordobés de Cabra	Chorrúo de Castro del Río -- Manzanillo Cordobés de Cabra	96			1	5.75429
Chorrúo de Castro del Río	Morona	Chorrúo de Castro del Río -- Morona	96	0	0.327	0	9.40297	x
Chorrúo de Castro del Río	Nevadillo Negro	Chorrúo de Castro del Río -- Nevadillo Negro	96	0	0.321	0	9.98723	x
Chorrúo de Castro del Río	Olivo de Alberite	Chorrúo de Castro del Río -- Olivo de Alberite	96	0	0.31	0	9.8305	x
Chorrúo de Castro del Río	Pico Limón	Chorrúo de Castro del Río -- Pico Limón	96			1	8.05318
Chorrúo de Castro del Río	Sevillano de Jumilla	Chorrúo de Castro del Río -- Sevillano de Jumilla	96			1	7.35003
Chorrúo de Castro del Río	Verdial de Alcaudete	Chorrúo de Castro del Río -- Verdial de Alcaudete	94			2	5.91646
Cima di Melfi	Coratina	Cima di Melfi -- Coratina	96			2	7.07965
Cima di Melfi	Frantoio	Cima di Melfi -- Frantoio	96	0	0.295	0	15.3899	x
Cima di Melfi	Jemri Dhokkar-1732	Cima di Melfi -- Jemri Dhokkar-1732	96			2	5.37251
Cima di Melfi	Klon_14-1812	Cima di Melfi -- Klon_14-1812	96			1	10.2638
Cima di Melfi	Semni Djebeniana	Cima di Melfi -- Semni Djebeniana	96			2	4.75155
Cipresino	Santa Martinenga	Cipresino -- Santa Martinenga	96	0	0.305	0	12.827	x
Cirujal de Préjano	Desconocido de Clavijo_3	Cirujal de Préjano -- Desconocido de Clavijo_3	96	0	0.309	0
Cirujal de Préjano	Gordal Sevillana	Cirujal de Préjano -- Gordal Sevillana	96	0	0.228	0
Cirujal de Préjano	Kalamon	Cirujal de Préjano -- Kalamon	96	0	0.306	0	5.8243	x
Cirujal de Préjano	Mançanal d'Arnes	Cirujal de Préjano -- Mançanal d'Arnes	95			1	4.78428
Cirujal de Préjano	Memecik	Cirujal de Préjano -- Memecik	96	0	0.282	0	5.2173	x
Cirujal de Préjano	Olivo de Clavijo_1	Cirujal de Préjano -- Olivo de Clavijo_1	96			1	5.58357
Cirujal de Préjano	Olivo de Santa Engracia	Cirujal de Préjano -- Olivo de Santa Engracia	96	0	0.278	0
Cirujal de Préjano	Picudo de Labata	Cirujal de Préjano -- Picudo de Labata	94			1	5.78588
Cirujal de Préjano	Royal	Cirujal de Préjano -- Royal	96	0	0.327	0	6.82672	x
Cirujal de Préjano	Samsun Salamuralik	Cirujal de Préjano -- Samsun Salamuralik	96	0	0.295	0	5.98706	x
Claramunt	Ayvalik	Claramunt -- Ayvalik	96			2	9.08323
Claramunt	Domengues	Claramunt -- Domengues	96			1	16.693
Claramunt	Fontllonga	Claramunt -- Fontllonga	96	0	0.263	0	10.2248	x
Claramunt	Fram	Claramunt -- Fram	96			1	17.4111
Claramunt	Manzanella del Mezquin	Claramunt -- Manzanella del Mezquin	95			2	11.6517
Claramunt	Moixonenca de Rafels	Claramunt -- Moixonenca de Rafels	95			2	13.7311
Claramunt	Olivera d'Aransis	Claramunt -- Olivera d'Aransis	96	0	0.221	0	15.8571	x
Claramunt	Reixonenca	Claramunt -- Reixonenca	96			2	10.2746
Claramunt	Rogeta	Claramunt -- Rogeta	96	0	0.278	0	12.7049	x
Claramunt	Roieta	Claramunt -- Roieta	96	0	0.307	0	15.8786	x
Claramunt	Royal de Calatayud-47	Claramunt -- Royal de Calatayud-47	96			1	13.7079
Claramunt	Royal de Sabiñán	Claramunt -- Royal de Sabiñán	96			1	14.7679
Claramunt	Safrawi	Claramunt -- Safrawi	96	0	0.292	0	14.7126	x
Claramunt	Sarrut	Claramunt -- Sarrut	96	0	0.183	0	10.3324	x
Claramunt	Toffehi Tataouine	Claramunt -- Toffehi Tataouine	96	0	0.298	0	17.2259	x
Claramunt	Tounsi Gafsa	Claramunt -- Tounsi Gafsa	96	0	0.2	0	12.2156	x
Claramunt	Ulliri i Bardhe i Tiranes	Claramunt -- Ulliri i Bardhe i Tiranes	96			1	12.09
Claramunt	Vera	Claramunt -- Vera	96			1	4.976
Claramunt	Verdal de Barcedana	Claramunt -- Verdal de Barcedana	96	0	0.241	0	16.8892	x
Claramunt	Verdal de Figols	Claramunt -- Verdal de Figols	96			1	14.2996
Clota	Empeltre	Clota -- Empeltre	93	0	0.262	0
Cobrancosa	De Sal	Cobrancosa -- De Sal	95			1	6.60688
Cobrancosa	Desconocido de Santa Fe	Cobrancosa -- Desconocido de Santa Fe	96			1	7.47673
Cobrancosa	Desconocido del cortijo de Don Pedro	Cobrancosa -- Desconocido del cortijo de Don Pedro	96			1	6.9823
Cobrancosa	Gordal Sevillana	Cobrancosa -- Gordal Sevillana	96	0	0.204	0
Cobrancosa	Lechín de Granada	Cobrancosa -- Lechín de Granada	96	0	0.216	0
Cobrancosa	Negro del Carpio	Cobrancosa -- Negro del Carpio	96			1	4.87376
Colomar	Majhol-1122	Colomar -- Majhol-1122	94			1	5.09975
Colomar	Negral de Bierge	Colomar -- Negral de Bierge	95			2	6.52524
Colomar	Roieta	Colomar -- Roieta	95	0	0.23	0	9.69574	x
Colomar	Safrawi	Colomar -- Safrawi	95			1	7.90629
Colomar	Verdal del Pallars	Colomar -- Verdal del Pallars	95	0	0.267	0	10.5952	x
Coratina	Frantoio	Coratina -- Frantoio	96	0	0.243	0	11.702	x
Coratina	Leccino	Coratina -- Leccino	96			2	5.15065
Coratina	Levantinka	Coratina -- Levantinka	96			1	11.4635
Coratina	Menya	Coratina -- Menya	96	0	0.276	0	4.79552	x
Coratina	Nociara	Coratina -- Nociara	96			1	6.78618
Coratina	Stara Maslina-2005	Coratina -- Stara Maslina-2005	96			1	5.20738
Corbella	Farga	Corbella -- Farga	96	0	0.26	0
Corbella	Habichuelero de Baena	Corbella -- Habichuelero de Baena	96	0	0.248	0
Corbella	Olivastra Seggianese	Corbella -- Olivastra Seggianese	96			1	4.84677
Corberana	Verdal de Manresa	Corberana -- Verdal de Manresa	95	0	0.286	0	10.6681	x
Cordobés de Cornago	Desconocido de Ausejo	Cordobés de Cornago -- Desconocido de Ausejo	96	0	0.35	0	11.4273	x
Cordobés de Cornago	Desconocido de Clavijo_4	Cordobés de Cornago -- Desconocido de Clavijo_4	96			1	5.47472
Cordobés de Cornago	Grossanne	Cordobés de Cornago -- Grossanne	96			1	6.96085
Cordobés de Cornago	Morisca de Mancor	Cordobés de Cornago -- Morisca de Mancor	96			1	7.92565
Cordobés de Cornago	Olivastra Seggianese	Cordobés de Cornago -- Olivastra Seggianese	96	0	0.246	0
Cordobés de Cornago	Olivo de Alberite	Cordobés de Cornago -- Olivo de Alberite	96			1	6.40212
Cordobés de Cornago	Olivo de Lagunilla de Jubera	Cordobés de Cornago -- Olivo de Lagunilla de Jubera	96			2	5.47862
Cordobés de Cornago	Rañinera	Cordobés de Cornago -- Rañinera	96			1	10.0486
Cordobés de Cornago	Royal	Cordobés de Cornago -- Royal	96			2	5.14508
Cordobés de Cornago	Toffehi Tataouine	Cordobés de Cornago -- Toffehi Tataouine	96	0	0.253	0	10.071	x
Cordobés de Cornago	Verdale de l'Hérault	Cordobés de Cornago -- Verdale de l'Hérault	96			1	4.85877
Cordovil de Serpa	Manzanilla Cacereña	Cordovil de Serpa -- Manzanilla Cacereña	96			1	4.83955
Cordovil de Serpa	Manzanilla de Agua	Cordovil de Serpa -- Manzanilla de Agua	96			0	7.34259
Cordovil de Serpa	Manzanilla de Almería	Cordovil de Serpa -- Manzanilla de Almería	96	0	0.35	0	8.19038	x
Cordovil de Serpa	Manzanilla de Montefrío	Cordovil de Serpa -- Manzanilla de Montefrío	96			0	10.1306
Cordovil de Serpa	Manzanilla del Piquito	Cordovil de Serpa -- Manzanilla del Piquito	96			1	5.29336
Cordovil de Serpa	Manzanilla Prieta	Cordovil de Serpa -- Manzanilla Prieta	96	0	0.331	0
Cordovil de Serpa	Morisca	Cordovil de Serpa -- Morisca	96	0	0.352	0
Cordovil de Serpa	Morona	Cordovil de Serpa -- Morona	96			0	9.64275
Cordovil de Serpa	Nevadillo Negro	Cordovil de Serpa -- Nevadillo Negro	96	0	0.336	0	7.58117	x
Cordovil de Serpa	Olivo de Mallorca_1	Cordovil de Serpa -- Olivo de Mallorca_1	96	0	0.349	0	9.01995	x
Cordovil de Serpa	Olivos de El Barranco del Lobo	Cordovil de Serpa -- Olivos de El Barranco del Lobo	96			1	8.60787
Cordovil de Serpa	Pajarera	Cordovil de Serpa -- Pajarera	96			1	6.75726
Cordovil de Serpa	Pajarero	Cordovil de Serpa -- Pajarero	96			1	5.87228
Cordovil de Serpa	Pico Limón	Cordovil de Serpa -- Pico Limón	96			1	6.83216
Cordovil de Serpa	Pico Limón de Grazalema	Cordovil de Serpa -- Pico Limón de Grazalema	96	0	0.345	0	10.9129	x
Cordovil de Serpa	Picudo	Cordovil de Serpa -- Picudo	96			0	6.14984
Cordovil de Serpa	Picudo de la Axarquía	Cordovil de Serpa -- Picudo de la Axarquía	96	0	0.345	0	9.98236	x
Cordovil de Serpa	Racimal	Cordovil de Serpa -- Racimal	96	0	0.328	0	8.54902	x
Cordovil de Serpa	Rechino	Cordovil de Serpa -- Rechino	96			0	8.39302
Cordovil de Serpa	Redondilla de Grazalema	Cordovil de Serpa -- Redondilla de Grazalema	96	0	0.341	0
Cordovil de Serpa	Sevillano de Jumilla	Cordovil de Serpa -- Sevillano de Jumilla	96	0	0.344	0	7.45875	x
Cordovil de Serpa	Tachuno	Cordovil de Serpa -- Tachuno	95			1	5.63266
Cordovil de Serpa	Tempranillo de Lucena	Cordovil de Serpa -- Tempranillo de Lucena	96	0	0.286	0
Cordovil de Serpa	Torcío	Cordovil de Serpa -- Torcío	96	0	0.32	0
Cordovil de Serpa	Verde Verdelho	Cordovil de Serpa -- Verde Verdelho	96	0	0.277	0
Cordovil de Serpa	Verdial de Alcalá la Real	Cordovil de Serpa -- Verdial de Alcalá la Real	95			0	7.38224
Cordovil de Serpa	Verdial de Alcaudete	Cordovil de Serpa -- Verdial de Alcaudete	94	0	0.321	0	6.99265	x
Cordovil de Serpa	Verdial de Huévar	Cordovil de Serpa -- Verdial de Huévar	96	0	0.32	0
Cordovil de Serpa	Vidrillo	Cordovil de Serpa -- Vidrillo	95	0	0.314	0
Cordovil de Serpa	Zorzaleño de Setenil	Cordovil de Serpa -- Zorzaleño de Setenil	96			0	6.61209
Cornezuelo de Jaén	Genovesa	Cornezuelo de Jaén -- Genovesa	96	0	0.321	0	8.17389	x
Cornezuelo de Jaén	Gordal Sevillana	Cornezuelo de Jaén -- Gordal Sevillana	96	0	0.247	0	7.34903	x
Cornezuelo de Jaén	Memecik	Cornezuelo de Jaén -- Memecik	96			1	5.5672
Cornezuelo de Jaén	Sepoka	Cornezuelo de Jaén -- Sepoka	96	0	0.282	0	8.59965	x
Cornezuelo de Jaén	Verdial de Vélez-Málaga-51	Cornezuelo de Jaén -- Verdial de Vélez-Málaga-51	96	0	0.295	0	14.4599	x
Cornicabra	Desconocido de Sojuela_2	Cornicabra -- Desconocido de Sojuela_2	94	0	0.301	0	13.2764	x
Cornicabra	Gordal Sevillana	Cornicabra -- Gordal Sevillana	96	0	0.235	0	5.02621	x
Cornicabra	Lechín de Granada	Cornicabra -- Lechín de Granada	96	0	0.234	0
Cornicabra	Marsaline-1684	Cornicabra -- Marsaline-1684	96	0	0.282	0
Cornicabra	Ojo de Liebre	Cornicabra -- Ojo de Liebre	96			1	8.22838
Cornicabra	Tachuno	Cornicabra -- Tachuno	95			1	7.70495
Cornicabra de Jerez Caballeros	Desconocido del cortijo de Don Pedro	Cornicabra de Jerez Caballeros -- Desconocido del cortijo de Don Pedro	96			1	6.71487
Cornicabra de Jerez Caballeros	Genovesa	Cornicabra de Jerez Caballeros -- Genovesa	96	0	0.263	0
Cornicabra de Jerez Caballeros	Gordal Sevillana	Cornicabra de Jerez Caballeros -- Gordal Sevillana	96	0	0.217	0
Cornicabra de Jerez Caballeros	Imperial de Jaén	Cornicabra de Jerez Caballeros -- Imperial de Jaén	96			1	5.53056
Cornicabra de Jerez Caballeros	Lechín de Granada	Cornicabra de Jerez Caballeros -- Lechín de Granada	96	0	0.261	0	4.82216	x
Cornicabra de Jerez Caballeros	Lucio	Cornicabra de Jerez Caballeros -- Lucio	96			1	6.18922
Cornicabra de Jerez Caballeros	Pico Limón	Cornicabra de Jerez Caballeros -- Pico Limón	96			2	5.38577
Cornicabra de Mérida	Galega Vulgar	Cornicabra de Mérida -- Galega Vulgar	96	0	0.266	0	17.3638	x
Cornicabra de Mérida	Verdial de Badajoz	Cornicabra de Mérida -- Verdial de Badajoz	96	0	0.298	0	16.1682	x
Corralones de Andújar	Dwarf D	Corralones de Andújar -- Dwarf D	96	0	0.276	0	9.45899	x
Corralones de Andújar	Gordal de Vélez Rubio	Corralones de Andújar -- Gordal de Vélez Rubio	96	0	0.268	0
Corralones de Andújar	Gordal Sevillana	Corralones de Andújar -- Gordal Sevillana	96	0	0.192	0
Corralones de Andújar	Lechín de Granada	Corralones de Andújar -- Lechín de Granada	96	0	0.241	0
Corralones de Andújar	Morisca	Corralones de Andújar -- Morisca	96			1	7.60307
Crastu	Passulunara	Crastu -- Passulunara	95	0	0.209	0	7.47097	x
Crnica	Frantoio	Crnica -- Frantoio	96	0	0.286	0	14.6705	x
Crnica	Mignolo	Crnica -- Mignolo	96			1	4.71752
Crnica	Ornellaia	Crnica -- Ornellaia	96			2	7.6965
Crnica	Štorta	Crnica -- Štorta	96	0	0.291	0	18.3141	x
Cucca	Frantoio	Cucca -- Frantoio	96	0	0.267	0	12.4503	x
Cucca	Grappolo	Cucca -- Grappolo	96			1	5.21006
Cucca	Leccino	Cucca -- Leccino	96			1	10.2157
Cucca	Mignolo	Cucca -- Mignolo	96			1	8.26069
Cucca	Olivo di San Lorenzo	Cucca -- Olivo di San Lorenzo	96			1	13.1468
Cuoricino	Ayvalik	Cuoricino -- Ayvalik	96	0	0.281	0	11.7431	x
Cuoricino	Domengues	Cuoricino -- Domengues	96			2	4.68626
Cuoricino	Kothreiki	Cuoricino -- Kothreiki	96			2	8.19644
Cuoricino	Rowghani	Cuoricino -- Rowghani	96			2	4.91216
Cuoricino	Royal de Sabiñán	Cuoricino -- Royal de Sabiñán	96	0	0.236	0	12.3917	x
Cuoricino	Safrawi	Cuoricino -- Safrawi	96	0	0.287	0	13.9748	x
Cuquello de la Jana	Farga	Cuquello de la Jana -- Farga	96	0	0.286	0	10.8891	x
Cuquello de la Jana	Manzanilla Cacereña	Cuquello de la Jana -- Manzanilla Cacereña	96	0	0.29	0	9.69835	x
Cuquello_1	Desconocido de Alcanadre_1	Cuquello_1 -- Desconocido de Alcanadre_1	90	0	0.327	0	9.45427	x
Curivell	Desconocido de Ibiza_3	Curivell -- Desconocido de Ibiza_3	94			2	6.21774
Curivell	Vaddarica	Curivell -- Vaddarica	95			1	7.42809
D. de Egipto	Dolce	D. de Egipto -- Dolce	95			1	5.67727
Dahgan	Labeed	Dahgan -- Labeed	93	0	0.262	0	21.1968	x
Datilera de Caudiel	Manzanilla Aceitera	Datilera de Caudiel -- Manzanilla Aceitera	96			1	6.96725
Datilera de Caudiel	Manzanilla de Caudiel	Datilera de Caudiel -- Manzanilla de Caudiel	95	0	0.274	0	14.9564	x
Datilera de Caudiel	Morruda de Segorbe	Datilera de Caudiel -- Morruda de Segorbe	95	0	0.315	0	14.7813	x
Datilero	Gordal de Granada	Datilero -- Gordal de Granada	96	0	0.32	0
Datilero	Gordal Sevillana	Datilero -- Gordal Sevillana	96	0	0.269	0
Datilero	Hendero	Datilero -- Hendero	96	0	0.305	0
Datilero	Lechín de Granada	Datilero -- Lechín de Granada	96	0	0.273	0
Datilero	Olivos de Cotillas	Datilero -- Olivos de Cotillas	96	0	0.275	0	6.15715	x
Datilero	Picudo	Datilero -- Picudo	96			0	5.67074
Datilero	Redondilla de Grazalema	Datilero -- Redondilla de Grazalema	96	0	0.344	0	5.76926	x
Datilero	Royal de Cazorla	Datilero -- Royal de Cazorla	96	0	0.352	0
Datilero	Verdala	Datilero -- Verdala	96	0	0.352	0	7.64372	x
Datilero	Verdial de Badajoz	Datilero -- Verdial de Badajoz	96			0	9.68761
De Sal	Desconocida-1481	De Sal -- Desconocida-1481	95	0	0.34	0	9.913	x
De Sal	Desconocido de Barranco Gracia	De Sal -- Desconocido de Barranco Gracia	95			1	4.66492
De Sal	Gordal Sevillana	De Sal -- Gordal Sevillana	95	0	0.24	0
De Sal	Hendero	De Sal -- Hendero	95	0	0.307	0
De Sal	Lechín de Granada	De Sal -- Lechín de Granada	95	0	0.28	0
De Sal	Macho de Vilches	De Sal -- Macho de Vilches	95			1	5.44035
De Sal	Manzanilla Cacereña	De Sal -- Manzanilla Cacereña	95			1	5.04798
De Sal	Manzanilla de Alfarnatejo	De Sal -- Manzanilla de Alfarnatejo	94	0	0.31	0	5.21696	x
De Sal	Manzanilla del Piquito	De Sal -- Manzanilla del Piquito	95			1	5.23122
De Sal	Megaron	De Sal -- Megaron	95	0	0.3	0
De Sal	Ocal Cordobesa	De Sal -- Ocal Cordobesa	95	0	0.296	0
De Sal	Rechino	De Sal -- Rechino	95			0	7.05268
De Sal	Varudo	De Sal -- Varudo	95	0	0.328	0	5.60599	x
Delle	Janude_1	Delle -- Janude_1	95			2	13.6042
Delle	Majhol-1122	Delle -- Majhol-1122	94			1	8.85955
Delle	Yag Celebi (Tatayn)	Delle -- Yag Celebi (Tatayn)	95			2	5.77672
Delle	Zaity	Delle -- Zaity	95	0	0.179	0	17.9319	x
Derdi	Gordal Sevillana	Derdi -- Gordal Sevillana	96	0	0.233	0	5.60326	x
Derdi	Manzanilla de Hellín	Derdi -- Manzanilla de Hellín	96	0	0.303	0	4.93413	x
Desconocida de Fuente Santa	Desconocido de Santa Fe	Desconocida de Fuente Santa -- Desconocido de Santa Fe	96			2	5.63975
Desconocida de Fuente Santa	Macho de Jaén	Desconocida de Fuente Santa -- Macho de Jaén	96			1	7.04231
Desconocida de Fuente Santa	Madural de Mallorca	Desconocida de Fuente Santa -- Madural de Mallorca	95			1	6.00652
Desconocida de Fuente Santa	Manzanilla Cacereña	Desconocida de Fuente Santa -- Manzanilla Cacereña	96			2	6.51326
Desconocida de Fuente Santa	Mollar de Cieza	Desconocida de Fuente Santa -- Mollar de Cieza	96			2	5.16111
Desconocida de Fuente Santa	Morrut-607	Desconocida de Fuente Santa -- Morrut-607	96			2	7.91334
Desconocida de Fuente Santa	Negro del Carpio	Desconocida de Fuente Santa -- Negro del Carpio	96			2	5.49582
Desconocida de Fuente Santa	Olivo de Mallorca_1	Desconocida de Fuente Santa -- Olivo de Mallorca_1	96			1	4.94618
Desconocida de Fuente Santa	Picual	Desconocida de Fuente Santa -- Picual	96	0	0.271	0	15.7536	x
Desconocida de Fuente Santa	Rara de Cabra	Desconocida de Fuente Santa -- Rara de Cabra	96			1	6.49786
Desconocida de Fuente Santa	Verdial de Alcalá la Real	Desconocida de Fuente Santa -- Verdial de Alcalá la Real	95			1	6.99459
Desconocida-1481	Gordal Sevillana	Desconocida-1481 -- Gordal Sevillana	96	0	0.223	0	8.41026	x
Desconocida-1481	Habichuelero de Baena	Desconocida-1481 -- Habichuelero de Baena	96			1	5.36594
Desconocida-1481	Lechín de Granada	Desconocida-1481 -- Lechín de Granada	96	0	0.196	0
Desconocida-1481	Morrut-607	Desconocida-1481 -- Morrut-607	96			1	7.91921
Desconocida-1481	Nevadillo Negro	Desconocida-1481 -- Nevadillo Negro	96			1	7.31284
Desconocida-1481	Ocal	Desconocida-1481 -- Ocal	96			2	4.70901
Desconocida-1481	Salgar Redondo	Desconocida-1481 -- Salgar Redondo	96			1	5.42026
Desconocido de Alberite	Dopia Verias	Desconocido de Alberite -- Dopia Verias	96			1	5.14903
Desconocido de Alberite	Gordal Sevillana	Desconocido de Alberite -- Gordal Sevillana	96	0	0.233	0	8.47029	x
Desconocido de Alberite	Memecik	Desconocido de Alberite -- Memecik	96			1	6.40691
Desconocido de Alberite	Olivo de Villamediana	Desconocido de Alberite -- Olivo de Villamediana	96			1	6.42869
Desconocido de Alberite	Picudillo	Desconocido de Alberite -- Picudillo	96			1	5.45759
Desconocido de Alberite	Roalejo de Arnedo	Desconocido de Alberite -- Roalejo de Arnedo	96			1	7.23416
Desconocido de Alcanadre_1	Desconocido de Alcanadre-2505	Desconocido de Alcanadre_1 -- Desconocido de Alcanadre-2505	89			1	6.0041
Desconocido de Alcanadre_1	Desconocido de El Patriarca_5	Desconocido de Alcanadre_1 -- Desconocido de El Patriarca_5	89	0	0.339	0	8.16193	x
Desconocido de Alcanadre_1	Desconocido de El Patriarca_6	Desconocido de Alcanadre_1 -- Desconocido de El Patriarca_6	88	0	0.325	0	7.56865	x
Desconocido de Alcanadre_1	Dokkar	Desconocido de Alcanadre_1 -- Dokkar	90			1	6.86653
Desconocido de Alcanadre_1	Mavreya	Desconocido de Alcanadre_1 -- Mavreya	90	0	0.272	0	4.8699	x
Desconocido de Alcanadre_1	Olivo de Clavijo_1	Desconocido de Alcanadre_1 -- Olivo de Clavijo_1	90	0	0.289	0
Desconocido de Alcanadre_1	Picudo de Labata	Desconocido de Alcanadre_1 -- Picudo de Labata	92	0	0.314	0
Desconocido de Alcanadre_1	Sevillenca	Desconocido de Alcanadre_1 -- Sevillenca	90	0	0.248	0
Desconocido de Alcanadre_1	Verdial de Alcalá la Real	Desconocido de Alcanadre_1 -- Verdial de Alcalá la Real	91	0	0.311	0
Desconocido de Alcanadre-2505	Galega Vulgar	Desconocido de Alcanadre-2505 -- Galega Vulgar	95			1	12.423
Desconocido de Alcanadre-2505	Olivo de la Albaida	Desconocido de Alcanadre-2505 -- Olivo de la Albaida	95			2	5.28826
Desconocido de Alcanadre-2505	Olivo de l'Albera	Desconocido de Alcanadre-2505 -- Olivo de l'Albera	95			1	10.2033
Desconocido de Alcanadre-2505	Sevillenca	Desconocido de Alcanadre-2505 -- Sevillenca	95	0	0.235	0	13.6248	x
Desconocido de Alcanadre-2505	Sivigliana da Olio	Desconocido de Alcanadre-2505 -- Sivigliana da Olio	95			1	11.2353
Desconocido de Alcanadre-2507	Empeltre	Desconocido de Alcanadre-2507 -- Empeltre	96	0	0.277	0	9.91703	x
Desconocido de Arnedo	Desconocido de Clavijo_3	Desconocido de Arnedo -- Desconocido de Clavijo_3	96	0	0.253	0	4.73176	x
Desconocido de Arnedo	Empeltre	Desconocido de Arnedo -- Empeltre	96	0	0.31	0	11.2523	x
Desconocido de Arnedo	Hendero	Desconocido de Arnedo -- Hendero	96	0	0.23	0
Desconocido de Arnedo	Marsaline-1684	Desconocido de Arnedo -- Marsaline-1684	96	0	0.275	0
Desconocido de Arnedo	Redondilla de Logroño	Desconocido de Arnedo -- Redondilla de Logroño	96	0	0.253	0	5.31207	x
Desconocido de Ausejo	Desconocido de Clavijo_4	Desconocido de Ausejo -- Desconocido de Clavijo_4	96	0	0.321	0	6.41625	x
Desconocido de Ausejo	Desconocido de Sojuela_1	Desconocido de Ausejo -- Desconocido de Sojuela_1	96	0	0.308	0	7.26175	x
Desconocido de Ausejo	Bigarude	Desconocido de Ausejo -- Bigarude	96			1	5.64263
Desconocido de Ausejo	Itrana	Desconocido de Ausejo -- Itrana	96			1	5.25691
Desconocido de Ausejo	Nación	Desconocido de Ausejo -- Nación	95			1	5.56875
Desconocido de Ausejo	Olivo de Lagunilla de Jubera	Desconocido de Ausejo -- Olivo de Lagunilla de Jubera	96	0	0.287	0	5.29924	x
Desconocido de Ausejo	Picudo de Labata	Desconocido de Ausejo -- Picudo de Labata	94			1	5.38747
Desconocido de Ausejo	Rañinera	Desconocido de Ausejo -- Rañinera	96			0	10.3102
Desconocido de Ausejo	Toffehi Tataouine	Desconocido de Ausejo -- Toffehi Tataouine	96	0	0.26	0	8.51538	x
Desconocido de Ausejo	Verdale de l'Hérault	Desconocido de Ausejo -- Verdale de l'Hérault	96			1	6.25629
Desconocido de Barranco Gracia	Desconocido del cortijo de Don Pedro	Desconocido de Barranco Gracia -- Desconocido del cortijo de Don Pedro	96			1	8.82461
Desconocido de Barranco Gracia	Escarabajuelo de Posadas	Desconocido de Barranco Gracia -- Escarabajuelo de Posadas	96			1	5.05447
Desconocido de Barranco Gracia	Lechín de Granada	Desconocido de Barranco Gracia -- Lechín de Granada	96	0	0.216	0
Desconocido de Barranco Gracia	Manzanilla del Piquito	Desconocido de Barranco Gracia -- Manzanilla del Piquito	96			2	6.59325
Desconocido de Calahorra	Empeltre	Desconocido de Calahorra -- Empeltre	95	0	0.305	0	9.5483	x
Desconocido de Calahorra	Redondilla de Logroño	Desconocido de Calahorra -- Redondilla de Logroño	95	0	0.314	0	8.32435	x
Desconocido de Casarias	Dokkar	Desconocido de Casarias -- Dokkar	96			1	27.76
Desconocido de Casarias	Jemri Dhokkar-1732	Desconocido de Casarias -- Jemri Dhokkar-1732	96			1	21.865
Desconocido de Casarias	Selvatico	Desconocido de Casarias -- Selvatico	96			2	17.0257
Desconocido de Casarias	VS6	Desconocido de Casarias -- VS6	96			2	17.4611
Desconocido de Clavijo_1	Machazo de Ribafrecha	Desconocido de Clavijo_1 -- Machazo de Ribafrecha	96			1	6.5255
Desconocido de Clavijo_1	Olivo de Leza	Desconocido de Clavijo_1 -- Olivo de Leza	96	0	0.349	0	10.5275	x
Desconocido de Clavijo_1	Toffehi Tataouine	Desconocido de Clavijo_1 -- Toffehi Tataouine	96	0	0.242	0	7.84315	x
Desconocido de Clavijo_2	Desconocido de Clavijo_3	Desconocido de Clavijo_2 -- Desconocido de Clavijo_3	96			0	10.0696
Desconocido de Clavijo_2	Fouji Asli Gafsa	Desconocido de Clavijo_2 -- Fouji Asli Gafsa	96			1	6.28922
Desconocido de Clavijo_2	Gordilla de Cabo de Gata	Desconocido de Clavijo_2 -- Gordilla de Cabo de Gata	95	0	0.297	0
Desconocido de Clavijo_2	Olivo de Clavijo_1	Desconocido de Clavijo_2 -- Olivo de Clavijo_1	96	0	0.345	0	7.04643	x
Desconocido de Clavijo_2	Olivo de Clavijo_2	Desconocido de Clavijo_2 -- Olivo de Clavijo_2	96	0	0.308	0	6.47156	x
Desconocido de Clavijo_2	Toffehi Tataouine	Desconocido de Clavijo_2 -- Toffehi Tataouine	96	0	0.229	0	5.2182	x
Desconocido de Clavijo_3	Genovesa	Desconocido de Clavijo_3 -- Genovesa	96	0	0.274	0
Desconocido de Clavijo_3	Gordal Sevillana	Desconocido de Clavijo_3 -- Gordal Sevillana	96	0	0.267	0	5.61924	x
Desconocido de Clavijo_3	Bigarude	Desconocido de Clavijo_3 -- Bigarude	96	0	0.324	0
Desconocido de Clavijo_3	Hendero	Desconocido de Clavijo_3 -- Hendero	96	0	0.342	0	5.41134	x
Desconocido de Clavijo_3	Idleb	Desconocido de Clavijo_3 -- Idleb	96	0	0.257	0	4.65577	x
Desconocido de Clavijo_3	Mançanal d'Arnes	Desconocido de Clavijo_3 -- Mançanal d'Arnes	95	0	0.292	0
Desconocido de Clavijo_3	Mauri	Desconocido de Clavijo_3 -- Mauri	96	0	0.32	0	7.88566	x
Desconocido de Clavijo_3	Nevadillo Blanco de Jaén	Desconocido de Clavijo_3 -- Nevadillo Blanco de Jaén	96	0	0.311	0
Desconocido de Clavijo_3	Redondilla de Logroño	Desconocido de Clavijo_3 -- Redondilla de Logroño	96	0	0.345	0	7.00332	x
Desconocido de Clavijo_3	Sarrut	Desconocido de Clavijo_3 -- Sarrut	96	0	0.263	0	7.39852	x
Desconocido de Clavijo_3	Tefah	Desconocido de Clavijo_3 -- Tefah	96	0	0.3	0
Desconocido de Clavijo_3	Toffehi Tataouine	Desconocido de Clavijo_3 -- Toffehi Tataouine	96	0	0.216	0
Desconocido de Clavijo_3	Verdal de Ribafrecha	Desconocido de Clavijo_3 -- Verdal de Ribafrecha	96			1	5.15812
Desconocido de Clavijo_4	Galatistas	Desconocido de Clavijo_4 -- Galatistas	96	0	0.305	0	5.45454	x
Desconocido de Clavijo_4	Gordal Sevillana	Desconocido de Clavijo_4 -- Gordal Sevillana	96	0	0.228	0
Desconocido de Clavijo_4	Morisca de Mancor	Desconocido de Clavijo_4 -- Morisca de Mancor	96	0	0.295	0	5.07687	x
Desconocido de Clavijo_4	Neral	Desconocido de Clavijo_4 -- Neral	96			1	6.26118
Desconocido de Clavijo_4	Olivo de Alberite	Desconocido de Clavijo_4 -- Olivo de Alberite	96	0	0.294	0	6.02278	x
Desconocido de Clavijo_4	Olivo de Clavijo_2	Desconocido de Clavijo_4 -- Olivo de Clavijo_2	96			1	9.81904
Desconocido de Clavijo_4	Picudo de Bergasa	Desconocido de Clavijo_4 -- Picudo de Bergasa	96	0	0.343	0	9.34665	x
Desconocido de Clavijo_4	Toffehi Tataouine	Desconocido de Clavijo_4 -- Toffehi Tataouine	96	0	0.247	0	6.93706	x
Desconocido de Clavijo_4	Verdal de Leza	Desconocido de Clavijo_4 -- Verdal de Leza	96	0	0.302	0	9.87474	x
Desconocido de Cornago	Desconocido de Ribafrecha-2511	Desconocido de Cornago -- Desconocido de Ribafrecha-2511	96			1	9.47714
Desconocido de Cornago	Hendero	Desconocido de Cornago -- Hendero	96	0	0.244	0	11.4885	x
Desconocido de Cornago	Morisca de Mancor	Desconocido de Cornago -- Morisca de Mancor	96			2	4.97119
Desconocido de Cornago	Picalaceña de Cornago	Desconocido de Cornago -- Picalaceña de Cornago	96	0	0.253	0	16.5153	x
Desconocido de Cornago	Royal de Calatayud	Desconocido de Cornago -- Royal de Calatayud	96	0	0.205	0	12.5088	x
Desconocido de Cortija de la Viana	Desconocido de Zute	Desconocido de Cortija de la Viana -- Desconocido de Zute	94			2	5.45382
Desconocido de Cortija de la Viana	Klon_14-1812	Desconocido de Cortija de la Viana -- Klon_14-1812	95			2	5.75203
Desconocido de Cortija de la Viana	Koroneiki	Desconocido de Cortija de la Viana -- Koroneiki	95			2	7.36387
Desconocido de Cortija de la Viana	Manzanillera de Huércal Overa	Desconocido de Cortija de la Viana -- Manzanillera de Huércal Overa	95			1	7.826
Desconocido de Cortija de la Viana	Olivo de la Albaida	Desconocido de Cortija de la Viana -- Olivo de la Albaida	95			1	5.53533
Desconocido de Cortija de la Viana	Olivo di Mandanici	Desconocido de Cortija de la Viana -- Olivo di Mandanici	95			1	5.34782
Desconocido de Cútar	Ocal Cordobesa	Desconocido de Cútar -- Ocal Cordobesa	95	0	0.273	0	4.81637	x
Desconocido de Cútar	Morisca Picuilla	Desconocido de Cútar -- Morisca Picuilla	95			1	5.44397
Desconocido de Écija	Ocal Cordobesa	Desconocido de Écija -- Ocal Cordobesa	96	0	0.308	0
Desconocido de Écija	Picual	Desconocido de Écija -- Picual	96	0	0.319	0	8.45391	x
Desconocido de El Patriarca_2	Galega Vulgar	Desconocido de El Patriarca_2 -- Galega Vulgar	96			2	9.00301
Desconocido de El Patriarca_3	Fossenca	Desconocido de El Patriarca_3 -- Fossenca	92			2	7.32539
Desconocido de El Patriarca_3	Olivo de la Albaida	Desconocido de El Patriarca_3 -- Olivo de la Albaida	95			1	18.7968
Desconocido de El Patriarca_3	VS6	Desconocido de El Patriarca_3 -- VS6	95			2	12.4028
Desconocido de El Patriarca_4	Lechín de Sevilla	Desconocido de El Patriarca_4 -- Lechín de Sevilla	96			1	8.62668
Desconocido de El Patriarca_4	VS6	Desconocido de El Patriarca_4 -- VS6	96			1	8.14495
Desconocido de El Patriarca_5	Dokkar	Desconocido de El Patriarca_5 -- Dokkar	95			1	13.6125
Desconocido de El Patriarca_5	El Chatan	Desconocido de El Patriarca_5 -- El Chatan	95			1	9.15161
Desconocido de El Patriarca_5	Mfartah Blettech	Desconocido de El Patriarca_5 -- Mfartah Blettech	95			2	5.88239
Desconocido de El Patriarca_5	Ocal Cordobesa	Desconocido de El Patriarca_5 -- Ocal Cordobesa	95	0	0.291	0
Desconocido de El Patriarca_5	Olivo de l'Albera	Desconocido de El Patriarca_5 -- Olivo de l'Albera	95			1	7.94426
Desconocido de El Patriarca_5	Resulja	Desconocido de El Patriarca_5 -- Resulja	95			2	4.70385
Desconocido de El Patriarca_5	Sivigliana da Olio	Desconocido de El Patriarca_5 -- Sivigliana da Olio	95			1	8.78307
Desconocido de El Patriarca_5	Unknown OZ1	Desconocido de El Patriarca_5 -- Unknown OZ1	95			2	5.76143
Desconocido de El Patriarca_5	VS6	Desconocido de El Patriarca_5 -- VS6	95			2	5.51321
Desconocido de El Patriarca_6	Ocal Cordobesa	Desconocido de El Patriarca_6 -- Ocal Cordobesa	94	0	0.278	0	6.41933	x
Desconocido de Ibiza_1	Dokkar	Desconocido de Ibiza_1 -- Dokkar	96			1	37.1951
Desconocido de Ibiza_1	Mignolo Cerretano	Desconocido de Ibiza_1 -- Mignolo Cerretano	96			1	20.7669
Desconocido de Ibiza_1	VS6	Desconocido de Ibiza_1 -- VS6	96			2	25.674
Desconocido de Ibiza_2	Jeddari Chaal	Desconocido de Ibiza_2 -- Jeddari Chaal	95			2	16.2717
Desconocido de Ibiza_3	Klon_14-1812	Desconocido de Ibiza_3 -- Klon_14-1812	95			2	12.2691
Desconocido de Ibiza_3	Olivo de la Albaida	Desconocido de Ibiza_3 -- Olivo de la Albaida	95			1	13.2174
Desconocido de Ibiza_3	Olivo di Mandanici	Desconocido de Ibiza_3 -- Olivo di Mandanici	95			1	9.09867
Desconocido de Ibiza_3	Semni Djebeniana	Desconocido de Ibiza_3 -- Semni Djebeniana	95			2	10.5186
Desconocido de Ibiza_3	Takesrit	Desconocido de Ibiza_3 -- Takesrit	94			2	7.4601
Desconocido de Jabalcuz	Gordal Sevillana	Desconocido de Jabalcuz -- Gordal Sevillana	96	0	0.26	0
Desconocido de Jabalcuz	Grosal de Cieza	Desconocido de Jabalcuz -- Grosal de Cieza	96	0	0.298	0
Desconocido de la Albaida	Gordal Sevillana	Desconocido de la Albaida -- Gordal Sevillana	96	0	0.2	0
Desconocido de la Albaida	Zeletni	Desconocido de la Albaida -- Zeletni	95			2	5.74116
Desconocido de La Carolina	Galega Vulgar	Desconocido de La Carolina -- Galega Vulgar	94	0	0.286	0	18.216	x
Desconocido de La Carolina	Picual	Desconocido de La Carolina -- Picual	94	0	0.277	0	11.6538	x
Desconocido de la Machuca	Gordal Sevillana	Desconocido de la Machuca -- Gordal Sevillana	95	0	0.208	0
Desconocido de la Machuca	Lechín de Granada	Desconocido de la Machuca -- Lechín de Granada	95	0	0.286	0	5.44525	x
Desconocido de La Rambla	Lechín de Sevilla	Desconocido de La Rambla -- Lechín de Sevilla	93	0	0.25	0	8.03643	x
Desconocido de La Rambla	Menudel	Desconocido de La Rambla -- Menudel	92			1	5.36216
Desconocido de La Rambla	Picudo	Desconocido de La Rambla -- Picudo	93	0	0.31	0	8.84894	x
Desconocido de Logroño	Galega Vulgar	Desconocido de Logroño -- Galega Vulgar	96			2	5.20128
Desconocido de Logroño	Gordal Sevillana	Desconocido de Logroño -- Gordal Sevillana	96	0	0.215	0	8.69202	x
Desconocido de Logroño	Manzanilla de Sevilla	Desconocido de Logroño -- Manzanilla de Sevilla	96			1	9.04147
Desconocido de Prado Pitisco	Madural de Mallorca	Desconocido de Prado Pitisco -- Madural de Mallorca	95			1	14.8232
Desconocido de Prado Pitisco	Manzanilla Cacereña	Desconocido de Prado Pitisco -- Manzanilla Cacereña	96	0	0.277	0	13.0466	x
Desconocido de Quel-2021	Empeltre	Desconocido de Quel-2021 -- Empeltre	96	0	0.28	0	10.5547	x
Desconocido de Quel-2021	Redondilla de Logroño	Desconocido de Quel-2021 -- Redondilla de Logroño	96	0	0.283	0	9.3218	x
Desconocido de Quel-2026	Empeltre	Desconocido de Quel-2026 -- Empeltre	96	0	0.263	0	8.60051	x
Desconocido de Quel-2026	Redondilla de Logroño	Desconocido de Quel-2026 -- Redondilla de Logroño	96	0	0.296	0	10.1119	x
Desconocido de Ribafrecha_1	Desconocido de Tudelilla	Desconocido de Ribafrecha_1 -- Desconocido de Tudelilla	96	0	0.232	0	7.97427	x
Desconocido de Ribafrecha_1	Mançanal d'Arnes	Desconocido de Ribafrecha_1 -- Mançanal d'Arnes	95			1	5.33592
Desconocido de Ribafrecha_1	Manzanilla Cacereña	Desconocido de Ribafrecha_1 -- Manzanilla Cacereña	96	0	0.281	0
Desconocido de Ribafrecha_1	Olivo de Clavijo_2	Desconocido de Ribafrecha_1 -- Olivo de Clavijo_2	96	0	0.349	0	9.25778	x
Desconocido de Ribafrecha_1	Picudo de Bergasa	Desconocido de Ribafrecha_1 -- Picudo de Bergasa	96			1	6.49941
Desconocido de Ribafrecha_1	Picudo de Labata	Desconocido de Ribafrecha_1 -- Picudo de Labata	94	0	0.348	0	5.5025	x
Desconocido de Ribafrecha_1	Toffehi Tataouine	Desconocido de Ribafrecha_1 -- Toffehi Tataouine	96	0	0.255	0	6.89856	x
Desconocido de Ribafrecha-2510	Gordal Sevillana	Desconocido de Ribafrecha-2510 -- Gordal Sevillana	96	0	0.221	0	4.7975	x
Desconocido de Ribafrecha-2510	Lumiaro	Desconocido de Ribafrecha-2510 -- Lumiaro	96			1	4.6892
Desconocido de Ribafrecha-2510	Verdale de l'Hérault	Desconocido de Ribafrecha-2510 -- Verdale de l'Hérault	96			1	8.2113
Desconocido de Ribafrecha-2511	Gordal Sevillana	Desconocido de Ribafrecha-2511 -- Gordal Sevillana	96	0	0.179	0
Desconocido de Ribafrecha-2511	Hendero	Desconocido de Ribafrecha-2511 -- Hendero	96	0	0.352	0	10.3886	x
Desconocido de Ribafrecha-2511	Khnfse	Desconocido de Ribafrecha-2511 -- Khnfse	96			1	4.85381
Desconocido de Ribafrecha-2511	Negrillo de Ausejo	Desconocido de Ribafrecha-2511 -- Negrillo de Ausejo	95			1	7.60159
Desconocido de Ribafrecha-2511	Olivo de Clavijo_1	Desconocido de Ribafrecha-2511 -- Olivo de Clavijo_1	96	0	0.295	0
Desconocido de Ribafrecha-2511	Passulunara	Desconocido de Ribafrecha-2511 -- Passulunara	96	0	0.277	0	9.34643	x
Desconocido de Ribafrecha-2511	Picalaceña de Cornago	Desconocido de Ribafrecha-2511 -- Picalaceña de Cornago	96			1	9.05434
Desconocido de Ribafrecha-2511	Pizz'e Carroga	Desconocido de Ribafrecha-2511 -- Pizz'e Carroga	96			1	6.93074
Desconocido de Ribafrecha-2511	Sinop no 6	Desconocido de Ribafrecha-2511 -- Sinop no 6	96	0	0.309	0	11.0578	x
Desconocido de Santa Fe	Gordal Sevillana	Desconocido de Santa Fe -- Gordal Sevillana	96	0	0.22	0	6.10312	x
Desconocido de Santa Fe	Lechín de Granada	Desconocido de Santa Fe -- Lechín de Granada	96	0	0.23	0
Desconocido de Santa Fe	Racimal	Desconocido de Santa Fe -- Racimal	96			1	6.62939
Desconocido de Santa Fe	Uovo di Piccione	Desconocido de Santa Fe -- Uovo di Piccione	96	0	0.275	0	8.76906	x
Desconocido de Sojuela_1	Desconocido de Villamediana_1	Desconocido de Sojuela_1 -- Desconocido de Villamediana_1	96			1	7.21991
Desconocido de Sojuela_1	Galatistas	Desconocido de Sojuela_1 -- Galatistas	96	0	0.28	0	5.61219	x
Desconocido de Sojuela_1	Gordal Sevillana	Desconocido de Sojuela_1 -- Gordal Sevillana	96	0	0.24	0	7.18315	x
Desconocido de Sojuela_1	Hendero	Desconocido de Sojuela_1 -- Hendero	96	0	0.34	0	7.93699	x
Desconocido de Sojuela_1	Itrana	Desconocido de Sojuela_1 -- Itrana	96	0	0.308	0	6.08304	x
Desconocido de Sojuela_1	Konservolia	Desconocido de Sojuela_1 -- Konservolia	96	0	0.34	0	13.4278	x
Desconocido de Sojuela_1	Machazo de Ribafrecha	Desconocido de Sojuela_1 -- Machazo de Ribafrecha	96			1	5.20663
Desconocido de Sojuela_1	Moresca	Desconocido de Sojuela_1 -- Moresca	96	0	0.293	0	9.28955	x
Desconocido de Sojuela_1	Olivo de Clavijo_1	Desconocido de Sojuela_1 -- Olivo de Clavijo_1	96			1	4.93353
Desconocido de Sojuela_1	Olivo de Clavijo_3	Desconocido de Sojuela_1 -- Olivo de Clavijo_3	96			1	4.71316
Desconocido de Sojuela_1	Olivo de Leza	Desconocido de Sojuela_1 -- Olivo de Leza	96	0	0.35	0	10.909	x
Desconocido de Sojuela_1	Olivo de Logroño	Desconocido de Sojuela_1 -- Olivo de Logroño	96			2	5.36874
Desconocido de Sojuela_1	Olivo de Sojuela	Desconocido de Sojuela_1 -- Olivo de Sojuela	96	0	0.314	0	7.28466	x
Desconocido de Sojuela_1	Olivo de Villamediana	Desconocido de Sojuela_1 -- Olivo de Villamediana	96	0	0.283	0	7.62356	x
Desconocido de Sojuela_1	Pizz'e Carroga	Desconocido de Sojuela_1 -- Pizz'e Carroga	96			1	5.56862
Desconocido de Sojuela_1	Rogeta	Desconocido de Sojuela_1 -- Rogeta	96	0	0.245	0
Desconocido de Sojuela_1	Toffehi Tataouine	Desconocido de Sojuela_1 -- Toffehi Tataouine	96	0	0.217	0	6.20828	x
Desconocido de Sojuela_1	Verdal de Leza	Desconocido de Sojuela_1 -- Verdal de Leza	96			1	5.82933
Desconocido de Sojuela_1	Verdale de l'Hérault	Desconocido de Sojuela_1 -- Verdale de l'Hérault	96			2	6.45403
Desconocido de Sojuela_2	Picudo de Labata	Desconocido de Sojuela_2 -- Picudo de Labata	96	0	0.253	0
Desconocido de Toledo_1	Gordal Sevillana	Desconocido de Toledo_1 -- Gordal Sevillana	96	0	0.257	0
Desconocido de Toledo_1	Lechín de Granada	Desconocido de Toledo_1 -- Lechín de Granada	96	0	0.27	0
Desconocido de Toledo_1	Manzanilla Prieta	Desconocido de Toledo_1 -- Manzanilla Prieta	96			2	6.07711
Desconocido de Toledo_1	Negrillo de Arjona	Desconocido de Toledo_1 -- Negrillo de Arjona	96	0	0.344	0	4.98826	x
Desconocido de Toledo_1	Ojo de Liebre	Desconocido de Toledo_1 -- Ojo de Liebre	96	0	0.339	0	7.94579	x
Desconocido de Toledo_1	Redondilla de Grazalema	Desconocido de Toledo_1 -- Redondilla de Grazalema	96	0	0.35	0	8.05739	x
Desconocido de Toledo_2	Gordal Sevillana	Desconocido de Toledo_2 -- Gordal Sevillana	96	0	0.248	0	5.10343	x
Desconocido de Toledo_2	Lechín de Granada	Desconocido de Toledo_2 -- Lechín de Granada	96	0	0.254	0
Desconocido de Toledo_2	Llorón de Atarfe	Desconocido de Toledo_2 -- Llorón de Atarfe	96			1	5.96521
Desconocido de Toledo_2	Nevado Basto	Desconocido de Toledo_2 -- Nevado Basto	96			1	4.94318
Desconocido de Toledo_2	Racimal	Desconocido de Toledo_2 -- Racimal	96			1	7.93451
Desconocido de Toledo_2	Real Sevillana	Desconocido de Toledo_2 -- Real Sevillana	96	0	0.336	0	6.50958	x
Desconocido de Toledo_2	Salgar Redondo	Desconocido de Toledo_2 -- Salgar Redondo	96			1	5.16676
Desconocido de Toledo_2	Tachuno	Desconocido de Toledo_2 -- Tachuno	95			1	6.48955
Desconocido de Tudelilla	Royal de Calatayud	Desconocido de Tudelilla -- Royal de Calatayud	96			1	10.086
Desconocido de Villamediana_1	Mochuto	Desconocido de Villamediana_1 -- Mochuto	96			2	4.76651
Desconocido de Villamediana_1	Moresca	Desconocido de Villamediana_1 -- Moresca	96			1	7.66742
Desconocido de Villamediana_1	Picudillo	Desconocido de Villamediana_1 -- Picudillo	96			2	5.1166
Desconocido de Villamediana_1	Picudo de Labata	Desconocido de Villamediana_1 -- Picudo de Labata	94	0	0.34	0	8.45482	x
Desconocido de Villamediana_1	Toffehi Tataouine	Desconocido de Villamediana_1 -- Toffehi Tataouine	96	0	0.217	0	6.68779	x
Desconocido de Villamediana_2	Empeltre	Desconocido de Villamediana_2 -- Empeltre	96	0	0.284	0	10.496	x
Desconocido de Villamediana_2	Bigarude	Desconocido de Villamediana_2 -- Bigarude	96	0	0.255	0
Desconocido de Zute	Olivo de Órgiva	Desconocido de Zute -- Olivo de Órgiva	95	0	0.258	0	13.9411	x
Desconocido de Zute	Rougette de Metidja-2500	Desconocido de Zute -- Rougette de Metidja-2500	95			2	8.68005
Desconocido de Zute	Selvatico	Desconocido de Zute -- Selvatico	95			2	8.69358
Desconocido de Zute	Souidi	Desconocido de Zute -- Souidi	95			2	4.75721
Desconocido de Zute	Ulliri i Bardhe i Tiranes-2499	Desconocido de Zute -- Ulliri i Bardhe i Tiranes-2499	95			2	6.61729
Desconocido del cortijo de Don Pedro	Cordovil de Serpa	Desconocido del cortijo de Don Pedro -- Cordovil de Serpa	96	0	0.317	0	5.34399	x
Desconocido del cortijo de Don Pedro	Escarabajuelo de Posadas	Desconocido del cortijo de Don Pedro -- Escarabajuelo de Posadas	96	0	0.311	0	6.05449	x
Desconocido del cortijo de Don Pedro	Lechín de Sevilla	Desconocido del cortijo de Don Pedro -- Lechín de Sevilla	96	0	0.325	0	12.3189	x
Desconocido del cortijo de Don Pedro	Manzanilla del Piquito	Desconocido del cortijo de Don Pedro -- Manzanilla del Piquito	96	0	0.315	0	12.3447	x
Desconocido del cortijo de Don Pedro	Rara de Cabra	Desconocido del cortijo de Don Pedro -- Rara de Cabra	96			1	6.84885
Dhokkar Nafti	Jeddari Chaal	Dhokkar Nafti -- Jeddari Chaal	96			0	21.1387
Dhokkar Nafti	Koroneiki	Dhokkar Nafti -- Koroneiki	96			2	11.11
Dhokkar Nafti	Mfartah Blettech	Dhokkar Nafti -- Mfartah Blettech	96			2	11.6855
Dhokkar Nafti	Morruda de Segorbe	Dhokkar Nafti -- Morruda de Segorbe	95			1	9.62524
Dhokkar Nafti	Neb Tataouine	Dhokkar Nafti -- Neb Tataouine	96			2	13.7314
Dhokkar Nafti	Negret	Dhokkar Nafti -- Negret	95			1	12.523
Dhokkar Nafti	Olivastra di Populonia	Dhokkar Nafti -- Olivastra di Populonia	96			2	12.996
Dhokkar Nafti	Olivastra Seggianese	Dhokkar Nafti -- Olivastra Seggianese	96	0	0.354	0	15.6427	x
Dhokkar Nafti	Olivo de la Albaida	Dhokkar Nafti -- Olivo de la Albaida	96			2	5.94107
Dhokkar Nafti	Semni Djebeniana	Dhokkar Nafti -- Semni Djebeniana	96			2	13.3178
Dhokkar Nafti	Takesrit	Dhokkar Nafti -- Takesrit	95			2	8.34622
Dhokkar Nafti	Zeitoun Boubezzoula	Dhokkar Nafti -- Zeitoun Boubezzoula	96			2	15.4792
Djabali Kini	Karme	Djabali Kini -- Karme	94			2	12.9818
Djabali Kini	Saifi	Djabali Kini -- Saifi	94	0	0.299	0	21.3989	x
Djabali Kini	Shame	Djabali Kini -- Shame	94			2	12.316
Djabali Kini	Sorani	Djabali Kini -- Sorani	94			1	8.27526
Djabali Kini	Zada	Djabali Kini -- Zada	94			2	15.2582
Djabali Kini	Zaity	Djabali Kini -- Zaity	94			0	14.5924
Doebli	Majhol-1122	Doebli -- Majhol-1122	94			2	5.5249
Doebli	Safrawi	Doebli -- Safrawi	96	0	0.2	0	14.1977	x
Doebli	Safrawi-1116	Doebli -- Safrawi-1116	95			2	11.4238
Doebli	Sayfi	Doebli -- Sayfi	96			2	7.35259
Dokkar	El Chatan	Dokkar -- El Chatan	96			2	13.8223
Dokkar	El Kharfi	Dokkar -- El Kharfi	96			2	12.5003
Dokkar	Jeddari Chaal	Dokkar -- Jeddari Chaal	96			1	17.541
Dokkar	Jemri Dhokkar-1732	Dokkar -- Jemri Dhokkar-1732	96			1	20.283
Dokkar	Mignolo Cerretano	Dokkar -- Mignolo Cerretano	96			1	13.9342
Dokkar	Neb Tataouine	Dokkar -- Neb Tataouine	96			2	11.4014
Dokkar	Olivo de l'Albera	Dokkar -- Olivo de l'Albera	96			2	18.0166
Dokkar	Olivo di Mandanici	Dokkar -- Olivo di Mandanici	96			2	6.68202
Dokkar	Semni Djebeniana	Dokkar -- Semni Djebeniana	96			1	21.4104
Dokkar	Sivigliana da Olio	Dokkar -- Sivigliana da Olio	96			1	12.4249
Dokkar	Souabaa Aljia	Dokkar -- Souabaa Aljia	96			2	7.93583
Dokkar	Takesrit	Dokkar -- Takesrit	95			1	11.6902
Dokkar	Ulliri i Bardhe i Tiranes-2499	Dokkar -- Ulliri i Bardhe i Tiranes-2499	96			2	16.1492
Dokkar	VS6	Dokkar -- VS6	96	0	0.23	0	23.9705	x
Dokkar	Zeletni	Dokkar -- Zeletni	95			2	7.46676
Dolça	Farga	Dolça -- Farga	96	0	0.297	0	6.76672	x
Dolce	El Salam	Dolce -- El Salam	95			1	5.25311
Dolce	Kadeshon	Dolce -- Kadeshon	95	0	0.243	0
Dolce	Pidicuddara	Dolce -- Pidicuddara	95			1	7.52792
Dolce	Wardan	Dolce -- Wardan	95			1	5.21134
Dolce Agogia	Ayvalik	Dolce Agogia -- Ayvalik	96	0	0.288	0	5.67268	x
Dolce Agogia	Fossenca	Dolce Agogia -- Fossenca	93	0	0.319	0	5.6636	x
Dolce Agogia	Koutsourelia	Dolce Agogia -- Koutsourelia	96	0	0.271	0	7.91097	x
Dolce Agogia	Menya	Dolce Agogia -- Menya	96	0	0.317	0	5.34139	x
Dolce Agogia	Royal de Calatayud-47	Dolce Agogia -- Royal de Calatayud-47	96			1	5.09357
Dolce Agogia	Safrawi	Dolce Agogia -- Safrawi	96	0	0.275	0	5.05172	x
Dolce Agogia	Souidi	Dolce Agogia -- Souidi	96	0	0.314	0	7.7888	x
Dolce Agogia	Ulliri i Bardhe i Tiranes	Dolce Agogia -- Ulliri i Bardhe i Tiranes	96	0	0.25	0	5.88536	x
Dolce Agogia	Ulliri i Bardhe i Tiranes-2499	Dolce Agogia -- Ulliri i Bardhe i Tiranes-2499	96			1	5.36113
Dolce Agogia	Verdal de Bovera	Dolce Agogia -- Verdal de Bovera	96	0	0.286	0	6.61635	x
Domat	Ayvalik	Domat -- Ayvalik	96	0	0.272	0	12.2122	x
Domat	Gaydoyrelia	Domat -- Gaydoyrelia	96	0	0.208	0	16.5291	x
Domat	Khuokhe	Domat -- Khuokhe	95			1	6.97605
Domat	Royal de Calatayud-47	Domat -- Royal de Calatayud-47	96			2	5.38452
Domat	Tío Blas	Domat -- Tío Blas	96			1	4.86147
Domengues	Ayvalik	Domengues -- Ayvalik	96			1	15.1415
Domengues	Fram	Domengues -- Fram	96			1	18.9196
Domengues	Jemri Bouchouka	Domengues -- Jemri Bouchouka	96			2	5.49542
Domengues	Jemri Dhokkar-1907	Domengues -- Jemri Dhokkar-1907	96			1	7.97285
Domengues	Karydolia	Domengues -- Karydolia	96			2	5.5831
Domengues	Kothreiki	Domengues -- Kothreiki	96			1	19.6227
Domengues	Kotruvsi	Domengues -- Kotruvsi	96			2	15.4242
Domengues	Manzanella del Mezquin	Domengues -- Manzanella del Mezquin	95			2	14.7272
Domengues	Masri	Domengues -- Masri	96			2	8.51477
Domengues	Mastoidis	Domengues -- Mastoidis	96			2	8.44579
Domengues	Moixonenca de Rafels	Domengues -- Moixonenca de Rafels	95			1	17.5632
Domengues	Muixonenca de Torre d' Arques	Domengues -- Muixonenca de Torre d' Arques	96			1	12.6314
Domengues	Negret	Domengues -- Negret	95	0	0.179	0
Domengues	Olivera d'Aransis	Domengues -- Olivera d'Aransis	96			2	8.12472
Domengues	Panseñera	Domengues -- Panseñera	96	0	0.325	0	20.6798	x
Domengues	Reixonenca	Domengues -- Reixonenca	96	0	0.293	0	19.7682	x
Domengues	Rogeta	Domengues -- Rogeta	96	0	0.261	0	12.2211	x
Domengues	Royal de Sabiñán	Domengues -- Royal de Sabiñán	96			1	12.3979
Domengues	Safrawi	Domengues -- Safrawi	96	0	0.287	0	16.0347	x
Domengues	Sinop no 1	Domengues -- Sinop no 1	96			1	8.22425
Domengues	Toffehi Tataouine	Domengues -- Toffehi Tataouine	96	0	0.329	0	20.8353	x
Domengues	Trylia	Domengues -- Trylia	96			2	7.7642
Domengues	Verdal de Figols	Domengues -- Verdal de Figols	96			2	10.9612
Dopia Pierias	Gemlik	Dopia Pierias -- Gemlik	96			1	7.38081
Dopia Pierias	Gordal Sevillana	Dopia Pierias -- Gordal Sevillana	96	0	0.211	0
Dopia Pierias	Grossanne	Dopia Pierias -- Grossanne	96	0	0.327	0	8.56211	x
Dopia Pierias	Limli	Dopia Pierias -- Limli	96	0	0.269	0
Dopia Pierias	Samsun Salamuralik	Dopia Pierias -- Samsun Salamuralik	96			1	5.02281
Dopia Pierias	Samsun Tuzlamalik	Dopia Pierias -- Samsun Tuzlamalik	95	0	0.324	0	10.0425	x
Dopia Pierias	Sinop no 5	Dopia Pierias -- Sinop no 5	95			1	5.68811
Dopia Verias	Gemlik	Dopia Verias -- Gemlik	96			2	8.41608
Dopia Verias	Gerboui	Dopia Verias -- Gerboui	96			1	9.28241
Dopia Verias	Gordal Sevillana	Dopia Verias -- Gordal Sevillana	96	0	0.287	0	15.0759	x
Dopia Verias	Izmir Sofralik	Dopia Verias -- Izmir Sofralik	96			1	7.16866
Dopia Verias	Konservolia	Dopia Verias -- Konservolia	96			1	7.32121
Dopia Verias	Mançanal d'Arnes	Dopia Verias -- Mançanal d'Arnes	95	0	0.247	0	6.57465	x
Dopia Verias	Marantelli	Dopia Verias -- Marantelli	96			1	11.8555
Dopia Verias	Nocellara del Belice	Dopia Verias -- Nocellara del Belice	96			1	5.24994
Dopia Verias	Olivo de Lagunilla de Jubera	Dopia Verias -- Olivo de Lagunilla de Jubera	96	0	0.261	0	11.3842	x
Dopia Verias	Olivo de Logroño	Dopia Verias -- Olivo de Logroño	96			2	5.38464
Dopia Verias	Olivo de Murillo de Río Leza	Dopia Verias -- Olivo de Murillo de Río Leza	96			1	5.78634
Dopia Verias	Samanli	Dopia Verias -- Samanli	95	0	0.269	0	16.7319	x
Dopia Verias	Samsun Salamuralik	Dopia Verias -- Samsun Salamuralik	96			1	8.52897
Dopia Verias	Sinop no 6	Dopia Verias -- Sinop no 6	96			1	10.3042
Dulzal de Carmona	Gordal Sevillana	Dulzal de Carmona -- Gordal Sevillana	96	0	0.192	0
Dulzal de Carmona	Grosal de Cieza	Dulzal de Carmona -- Grosal de Cieza	96	0	0.342	0	10.2431	x
Dulzal de Carmona	Habichuelero de Grazalema	Dulzal de Carmona -- Habichuelero de Grazalema	96			1	5.85543
Dulzal de Carmona	Lechín de Granada	Dulzal de Carmona -- Lechín de Granada	96	0	0.274	0	6.83463	x
Dulzal de Carmona	Nevadillo de Santisteban Pto	Dulzal de Carmona -- Nevadillo de Santisteban Pto	96			1	10.7477
Dulzal de Carmona	Pico Limón	Dulzal de Carmona -- Pico Limón	96			1	7.1354
Dulzal de Carmona	Picudo	Dulzal de Carmona -- Picudo	96			1	7.07511
Dulzal de Carmona	Picudo de la Axarquía	Dulzal de Carmona -- Picudo de la Axarquía	96			1	5.26216
Dulzal de Carmona	Rotondella di Melfi	Dulzal de Carmona -- Rotondella di Melfi	96			2	6.32416
Dwarf D	Cordovil de Serpa	Dwarf D -- Cordovil de Serpa	96	0	0.261	0
Dwarf D	Negrillo de la Carlota	Dwarf D -- Negrillo de la Carlota	96	0	0.274	0	7.48365	x
Dwarf D	Picholine Marocaine	Dwarf D -- Picholine Marocaine	96	0	0.313	0	13.381	x
Dwarf D	Uovo di Piccione	Dwarf D -- Uovo di Piccione	96	0	0.258	0	10.2923	x
Edincik	Gordal Sevillana	Edincik -- Gordal Sevillana	95			1	9.11018
Edincik	Sacakli otur	Edincik -- Sacakli otur	95	0	0.267	0	10.399	x
Egriburum (Nizip)	Maarri	Egriburum (Nizip) -- Maarri	96			2	5.98395
Egriburum (Tatayn)	Karme	Egriburum (Tatayn) -- Karme	96			2	6.76504
Egriburum (Tatayn)	Khalkhali	Egriburum (Tatayn) -- Khalkhali	96			2	9.06907
Egriburum (Tatayn)	Khnfse	Egriburum (Tatayn) -- Khnfse	96			1	9.59602
Egriburum (Tatayn)	Majhol-1122	Egriburum (Tatayn) -- Majhol-1122	94	0	0.203	0	13.291	x
Egriburum (Tatayn)	Tebabs	Egriburum (Tatayn) -- Tebabs	96			1	7.4723
Egriburum (Tatayn)	Zaity	Egriburum (Tatayn) -- Zaity	96	0	0.224	0	19.8916	x
El Chatan	El Kharfi	El Chatan -- El Kharfi	96			2	10.3551
El Chatan	Gremignolo di Bolgheri	El Chatan -- Gremignolo di Bolgheri	96			1	5.17827
El Chatan	Injassi Hchichina	El Chatan -- Injassi Hchichina	96			2	11.3074
El Chatan	Jeddari Chaal	El Chatan -- Jeddari Chaal	96			1	15.8282
El Chatan	Jemri Dhokkar-1732	El Chatan -- Jemri Dhokkar-1732	96			2	9.00701
El Chatan	Koroneiki	El Chatan -- Koroneiki	96			2	8.95361
El Chatan	Lechín de Granada	El Chatan -- Lechín de Granada	96			1	6.72084
El Chatan	Lianolia Kerkyras	El Chatan -- Lianolia Kerkyras	96			1	16.2921
El Chatan	Liguria	El Chatan -- Liguria	96			2	6.6451
El Chatan	Llei del Bessó	El Chatan -- Llei del Bessó	96			0	17.5509
El Chatan	Mfartah Blettech	El Chatan -- Mfartah Blettech	96			0	21.3065
El Chatan	Moraiolo	El Chatan -- Moraiolo	96	0	0.287	0	10.4344	x
El Chatan	Neb Djemel	El Chatan -- Neb Djemel	96			1	7.32059
El Chatan	Neb Tataouine	El Chatan -- Neb Tataouine	96			2	5.95195
El Chatan	Negret	El Chatan -- Negret	95			0	16.3715
El Chatan	Olivastra di Populonia	El Chatan -- Olivastra di Populonia	96	0	0.304	0	16.7611	x
El Chatan	Olivastra Seggianese	El Chatan -- Olivastra Seggianese	96			0	14.3059
El Chatan	Olivo de la Albaida	El Chatan -- Olivo de la Albaida	96			1	5.44097
El Chatan	Rougette de Metidja-2500	El Chatan -- Rougette de Metidja-2500	96			2	6.08415
El Chatan	Rougette de Pignan	El Chatan -- Rougette de Pignan	94			1	5.96813
El Chatan	Semni Djebeniana	El Chatan -- Semni Djebeniana	96			1	17.7638
El Chatan	Takesrit	El Chatan -- Takesrit	95			1	5.73775
El Chatan	Toffehi Tataouine	El Chatan -- Toffehi Tataouine	96	0	0.216	0	7.06606	x
El Chatan	Zeitoun Boubezzoula	El Chatan -- Zeitoun Boubezzoula	96	0	0.349	0	18.8925	x
El Kharfi	Griseta	El Kharfi -- Griseta	95			1	8.28188
El Kharfi	Jeddari Chaal	El Kharfi -- Jeddari Chaal	96			2	6.38172
El Kharfi	Jemri Dhokkar-1732	El Kharfi -- Jemri Dhokkar-1732	96			2	10.775
El Kharfi	Koroneiki	El Kharfi -- Koroneiki	96			2	6.01169
El Kharfi	Llei del Bessó	El Kharfi -- Llei del Bessó	96			2	7.27932
El Kharfi	Mfartah Blettech	El Kharfi -- Mfartah Blettech	96			1	10.7309
El Kharfi	Olivastra Seggianese	El Kharfi -- Olivastra Seggianese	96			1	9.96039
El Kharfi	Olivo di Mandanici	El Kharfi -- Olivo di Mandanici	96	0	0.339	0	10.4722	x
El Kharfi	Semni Djebeniana	El Kharfi -- Semni Djebeniana	96			2	12.0711
El Kharfi	Souidi	El Kharfi -- Souidi	96			1	9.09632
El Kharfi	Thiaki	El Kharfi -- Thiaki	96	0	0.336	0	5.86478	x
El Kharfi	Ulliri i Bardhe i Tiranes-2499	El Kharfi -- Ulliri i Bardhe i Tiranes-2499	96			2	5.83191
El Kharfi	Zeitoun Boubezzoula	El Kharfi -- Zeitoun Boubezzoula	96			2	8.59681
El Salam	Toffahi	El Salam -- Toffahi	96	0	0.185	0	9.01368	x
Elmacik	Humaisi	Elmacik -- Humaisi	96			2	5.89037
Elmacik	Kerdi	Elmacik -- Kerdi	96			0	13.1988
Elmacik	Khalkhali	Elmacik -- Khalkhali	96			2	9.41237
Elmacik	Khnfse	Elmacik -- Khnfse	96			2	10.6907
Elmacik	Maarri	Elmacik -- Maarri	96			2	5.57292
Elmacik	Majhol-1059	Elmacik -- Majhol-1059	96			2	4.9005
Elmacik	Majhol-1122	Elmacik -- Majhol-1122	94			2	5.28881
Elmacik	Zaity	Elmacik -- Zaity	96	0	0.25	0	21.5269	x
Emilia	Safrawi	Emilia -- Safrawi	95	0	0.27	0	7.92437	x
Empeltre	Lo Parot	Empeltre -- Lo Parot	96	0	0.27	0	8.44311	x
Empeltre	Managjel	Empeltre -- Managjel	96	0	0.277	0	10.2455	x
Empeltre	S:27_4	Empeltre -- S:27_4	95	0	0.224	0	6.26177	x
Empeltre	Safrawi	Empeltre -- Safrawi	96	0	0.272	0	7.04479	x
Empeltre	Sinop no 1	Empeltre -- Sinop no 1	96	0	0.216	0	5.60597	x
Empeltre	Stara Maslina-1999	Empeltre -- Stara Maslina-1999	95			1	6.16333
Empeltre	Tounsi Gafsa	Empeltre -- Tounsi Gafsa	96	0	0.234	0	6.11016	x
Empeltre	Ulliri i Bardhe i Tiranes-2499	Empeltre -- Ulliri i Bardhe i Tiranes-2499	96			1	6.83022
Empeltre	Verdal de Bovera	Empeltre -- Verdal de Bovera	96	0	0.292	0	9.32423	x
Ensasi	Kan Celebi	Ensasi -- Kan Celebi	95	0	0.235	0	10.4519	x
Ensasi	Moixonenca de Rafels	Ensasi -- Moixonenca de Rafels	95			2	5.2771
Ensasi	Safrawi	Ensasi -- Safrawi	96	0	0.241	0	13.0198	x
Ensasi	Toffahi-SYR	Ensasi -- Toffahi-SYR	96			1	8.26493
Ensasi	Zael Almuhra	Ensasi -- Zael Almuhra	96	0	0.234	0	18.2016	x
erdal de Bovera	Griseta	erdal de Bovera -- Griseta	95	0	0.317	0
erdal de Bovera	Leccio Maremmano	erdal de Bovera -- Leccio Maremmano	95	0	0.24	0
erdal de Bovera	Safrawi	erdal de Bovera -- Safrawi	96	0	0.247	0
Escarabajillo	Gordal Sevillana	Escarabajillo -- Gordal Sevillana	95	0	0.245	0
Escarabajillo	Jaropo	Escarabajillo -- Jaropo	95			1	5.07636
Escarabajillo	Lechín de Granada	Escarabajillo -- Lechín de Granada	95	0	0.263	0
Escarabajillo	Nevadillo de Santisteban Pto	Escarabajillo -- Nevadillo de Santisteban Pto	95			1	5.22916
Escarabajillo	Nevado Azul	Escarabajillo -- Nevado Azul	95	0	0.333	0	8.66086	x
Escarabajillo	Olivo de Mallorca_1	Escarabajillo -- Olivo de Mallorca_1	95			1	4.72192
Escarabajillo	Picholine Marocaine	Escarabajillo -- Picholine Marocaine	95			1	6.0612
Escarabajillo	Tempranillo de Lucena	Escarabajillo -- Tempranillo de Lucena	95			1	7.48163
Escarabajillo	Unknown OZ1	Escarabajillo -- Unknown OZ1	95			1	5.14058
Escarabajillo	Zorzaleño de Granada	Escarabajillo -- Zorzaleño de Granada	95	0	0.345	0	8.23149	x
Escarabajo	Gordal Sevillana	Escarabajo -- Gordal Sevillana	96	0	0.248	0	6.50301	x
Escarabajo	Jaropo	Escarabajo -- Jaropo	96			1	6.39493
Escarabajo	Lechín de Granada	Escarabajo -- Lechín de Granada	96	0	0.219	0
Escarabajo	Nevadillo de Santisteban Pto	Escarabajo -- Nevadillo de Santisteban Pto	96	0	0.321	0	8.54923	x
Escarabajo	Olivo de la Noria	Escarabajo -- Olivo de la Noria	96	0	0.336	0	7.87987	x
Escarabajo	Rechino	Escarabajo -- Rechino	96	0	0.353	0	8.75316	x
Escarabajo	Verdial de Alcalá la Real	Escarabajo -- Verdial de Alcalá la Real	95			1	7.07465
Escarabajuelo de Atarfe	Cerezuela	Escarabajuelo de Atarfe -- Cerezuela	96			1	10.8262
Escarabajuelo de Atarfe	Lechín de Granada	Escarabajuelo de Atarfe -- Lechín de Granada	96	0	0.25	0	6.24159	x
Escarabajuelo de Atarfe	Manzanilla de Almería	Escarabajuelo de Atarfe -- Manzanilla de Almería	96			2	5.47634
Escarabajuelo de Atarfe	Nevado Basto	Escarabajuelo de Atarfe -- Nevado Basto	96			2	5.55136
Escarabajuelo de Atarfe	Négrette	Escarabajuelo de Atarfe -- Négrette	96			1	5.60436
Escarabajuelo de Posadas	Gordal Sevillana	Escarabajuelo de Posadas -- Gordal Sevillana	96	0	0.27	0
Escarabajuelo de Posadas	Kelb et Ter	Escarabajuelo de Posadas -- Kelb et Ter	96	0	0.229	0
Escarabajuelo de Posadas	Lechín de Granada	Escarabajuelo de Posadas -- Lechín de Granada	96	0	0.282	0
Escarabajuelo de Posadas	Macho de Vilches	Escarabajuelo de Posadas -- Macho de Vilches	96			1	5.01193
Escarabajuelo de Posadas	Manzanilla de Montefrío	Escarabajuelo de Posadas -- Manzanilla de Montefrío	96			1	5.9199
Escarabajuelo de Posadas	Verdial de Alcalá la Real	Escarabajuelo de Posadas -- Verdial de Alcalá la Real	95			1	7.04867
Faresana	Fasolona	Faresana -- Fasolona	96	0	0.247	0	12.0942	x
Faresana	Gordal Sevillana	Faresana -- Gordal Sevillana	96	0	0.219	0	8.0592	x
Faresana	San Francesco	Faresana -- San Francesco	96	0	0.279	0	13.5397	x
Faresana	Teta de la Vaca	Faresana -- Teta de la Vaca	96			1	10.023
Farga	Farga Mora	Farga -- Farga Mora	96	0	0.275	0	11.3013	x
Farga	Figueretes	Farga -- Figueretes	95	0	0.299	0	14.5674	x
Farga	Forastera de Tortosa	Farga -- Forastera de Tortosa	96	0	0.248	0	8.19889	x
Farga	Godallera	Farga -- Godallera	96	0	0.271	0	11.7033	x
Farga	Jemri Dhokkar-1907	Farga -- Jemri Dhokkar-1907	96			1	5.6775
Farga	Lloma	Farga -- Lloma	96	0	0.224	0	6.72526	x
Farga	Llumeta	Farga -- Llumeta	96	0	0.218	0	8.8239	x
Farga	Madonna dell'Impruneta	Farga -- Madonna dell'Impruneta	96	0	0.25	0	5.96042	x
Farga	Mançanenca de Batea	Farga -- Mançanenca de Batea	96	0	0.271	0	6.68958	x
Farga	Mignolo Cerretano	Farga -- Mignolo Cerretano	96			1	5.29967
Farga	Moraiolo	Farga -- Moraiolo	96			1	6.6797
Farga	Pascual_1	Farga -- Pascual_1	96	0	0.245	0	6.98948	x
Farga	Patrón de Cabús	Farga -- Patrón de Cabús	96	0	0.282	0	14.8357	x
Farga	Picuda de Luis	Farga -- Picuda de Luis	96	0	0.29	0	9.18443	x
Farga	Rojal	Farga -- Rojal	96	0	0.198	0	7.88521	x
Farga	Rufina	Farga -- Rufina	96	0	0.291	0	9.57089	x
Farga	Safrawi	Farga -- Safrawi	96	0	0.243	0
Farga	Thiaki	Farga -- Thiaki	96	0	0.287	0
Farga	Valentins	Farga -- Valentins	96	0	0.305	0	8.70082	x
Farga	Vallesa	Farga -- Vallesa	96	0	0.282	0	11.5565	x
Fasolina	Fasolona	Fasolina -- Fasolona	96	0	0.25	0	13.22	x
Fasolina	Rossellino	Fasolina -- Rossellino	96			1	6.62219
Fishomi	Gerdeh	Fishomi -- Gerdeh	96	0	0.275	0	19.4296	x
Fishomi	Rowghani	Fishomi -- Rowghani	96	0	0.219	0	17.865	x
Fishomi	Shengeh Manjil	Fishomi -- Shengeh Manjil	96			1	17.3204
Fontllonga	Bigarude	Fontllonga -- Bigarude	96	0	0.257	0
Fontllonga	Kaissy	Fontllonga -- Kaissy	96			1	6.57001
Fontllonga	Limli	Fontllonga -- Limli	96			1	5.56215
Fontllonga	Mahati-1010	Fontllonga -- Mahati-1010	96			1	8.39502
Fontllonga	Manzanella del Mezquin	Fontllonga -- Manzanella del Mezquin	95			1	5.6989
Fontllonga	Moixonenca de Rafels	Fontllonga -- Moixonenca de Rafels	95			2	5.10583
Fontllonga	Rogeta	Fontllonga -- Rogeta	96			1	7.86108
Fontllonga	Roieta	Fontllonga -- Roieta	96			1	10.6537
Fontllonga	Safrawi	Fontllonga -- Safrawi	96			1	5.17119
Fontllonga	Valanolia	Fontllonga -- Valanolia	96			1	5.85574
Fontllonga	Verdal de Barcedana	Fontllonga -- Verdal de Barcedana	96			2	5.49987
Fontllonga	Verdal del Pallars	Fontllonga -- Verdal del Pallars	95	0	0.333	0	11.7102	x
Fontllonga	Yag Celebi (Tatayn)	Fontllonga -- Yag Celebi (Tatayn)	96			1	7.66511
Fossenca	Koroneiki	Fossenca -- Koroneiki	93	0	0.303	0	10.2378	x
Fossenca	Koutsourelia	Fossenca -- Koutsourelia	93	0	0.265	0	8.75352	x
Fossenca	Menya	Fossenca -- Menya	93			1	5.53004
Fossenca	Olivo di Mandanici	Fossenca -- Olivo di Mandanici	93			1	5.57357
Fossenca	Royal de Calatayud-47	Fossenca -- Royal de Calatayud-47	93	0	0.196	0
Fossenca	Safrawi	Fossenca -- Safrawi	93	0	0.231	0
Fossenca	Stara Maslina-1999	Fossenca -- Stara Maslina-1999	92	0	0.24	0	6.10391	x
Fouji Asli Gafsa	Jemri Bouchouka	Fouji Asli Gafsa -- Jemri Bouchouka	96	0	0.234	0	15.3798	x
Fouji Asli Gafsa	Nocellara del Belice	Fouji Asli Gafsa -- Nocellara del Belice	96	0	0.276	0	11.0194	x
Fouji Asli Gafsa	Olivo de Clavijo_3	Fouji Asli Gafsa -- Olivo de Clavijo_3	96	0	0.241	0	8.88347	x
Fram	Grossanne	Fram -- Grossanne	96			1	5.66695
Fram	Karydolia	Fram -- Karydolia	96			2	4.71543
Fram	Managjel	Fram -- Managjel	96			1	9.99729
Fram	Moraiolo	Fram -- Moraiolo	96			2	6.72347
Fram	Muixonenca de Torre d' Arques	Fram -- Muixonenca de Torre d' Arques	96			2	12.2528
Fram	Panseñera	Fram -- Panseñera	96			2	12.3063
Fram	Reixonenca	Fram -- Reixonenca	96			1	18.6127
Fram	Rogeta	Fram -- Rogeta	96			2	7.72452
Fram	Royal de Sabiñán	Fram -- Royal de Sabiñán	96			2	9.51733
Fram	Safrawi	Fram -- Safrawi	96	0	0.222	0	14.5994	x
Fram	Sinop no 1	Fram -- Sinop no 1	96			1	10.7905
Fram	Toffehi Tataouine	Fram -- Toffehi Tataouine	96	0	0.263	0	19.379	x
Fram	Ulliri i Bardhe i Tiranes	Fram -- Ulliri i Bardhe i Tiranes	96			1	15.2165
Fram	Verdal de Figols	Fram -- Verdal de Figols	96			2	15.4258
Frantoio	Cástula	Frantoio -- Cástula	96	0	0.191	0	15.6474	x
Frantoio	Favolosa	Frantoio -- Favolosa	95	0	0.204	0	16.1179	x
Frantoio	Grappolo	Frantoio -- Grappolo	96	0	0.257	0	12.9195	x
Frantoio	Grassois	Frantoio -- Grassois	96	0	0.239	0	18.4324	x
Frantoio	Gremignolo di Bolgheri	Frantoio -- Gremignolo di Bolgheri	96	0	0.319	0	13.7629	x
Frantoio	Jemri Dhokkar-1732	Frantoio -- Jemri Dhokkar-1732	96			2	11.0327
Frantoio	Jemri Dhokkar-1907	Frantoio -- Jemri Dhokkar-1907	96			1	8.92796
Frantoio	Leccino	Frantoio -- Leccino	96	0	0.252	0	14.1668	x
Frantoio	Leccione	Frantoio -- Leccione	96	0	0.269	0	12.8577	x
Frantoio	Lianolia Kerkyras	Frantoio -- Lianolia Kerkyras	96			1	9.9934
Frantoio	Liguria	Frantoio -- Liguria	96			1	11.8209
Frantoio	Maurino	Frantoio -- Maurino	96	0	0.271	0	15.2347	x
Frantoio	Mfartah Blettech	Frantoio -- Mfartah Blettech	96			2	5.38929
Frantoio	Mignolo	Frantoio -- Mignolo	96	0	0.283	0	12.9696	x
Frantoio	Olivo di Casavecchia	Frantoio -- Olivo di Casavecchia	96	0	0.2	0	11.4254	x
Frantoio	Olivo di San Lorenzo	Frantoio -- Olivo di San Lorenzo	96	0	0.211	0	15.1492	x
Frantoio	Ornellaia	Frantoio -- Ornellaia	96	0	0.28	0	14.972	x
Frantoio	Pendolino	Frantoio -- Pendolino	96	0	0.269	0	13.6658	x
Frantoio	Piangente	Frantoio -- Piangente	95	0	0.315	0	16.582	x
Frantoio	Urgavona	Frantoio -- Urgavona	96	0	0.223	0	16.1316	x
Fulla de Salze	Patronet	Fulla de Salze -- Patronet	96			1	13.7435
Fulla de Salze	Sevillenca	Fulla de Salze -- Sevillenca	96	0	0.207	0	13.1786	x
Galatistas	Gordal Sevillana	Galatistas -- Gordal Sevillana	96	0	0.229	0
Galatistas	Mochuto	Galatistas -- Mochuto	96			1	4.83153
Galatistas	Pajarera	Galatistas -- Pajarera	96	0	0.306	0	4.65278	x
Galega Vulgar	Gordal Sevillana	Galega Vulgar -- Gordal Sevillana	96	0	0.2	0	7.34491	x
Galega Vulgar	Kalokerida	Galega Vulgar -- Kalokerida	96			1	8.87231
Galega Vulgar	Lentisca	Galega Vulgar -- Lentisca	96	0	0.218	0	14.6635	x
Galega Vulgar	Sandalio	Galega Vulgar -- Sandalio	96	0	0.23	0	15.8923	x
Gemlik	Gordal Sevillana	Gemlik -- Gordal Sevillana	96	0	0.225	0	8.95245	x
Gemlik	Gorvele	Gemlik -- Gorvele	96			1	12.1997
Gemlik	Macho de Galilea	Gemlik -- Macho de Galilea	96			1	7.51065
Gemlik	Marantelli	Gemlik -- Marantelli	96			1	12.9676
Gemlik	Memecik	Gemlik -- Memecik	96			1	6.81444
Gemlik	Olivo de Lagunilla de Jubera	Gemlik -- Olivo de Lagunilla de Jubera	96			1	7.13774
Gemlik	Samanli	Gemlik -- Samanli	95	0	0.338	0	20.0897	x
Gemlik	Samsun Salamuralik	Gemlik -- Samsun Salamuralik	96			2	6.05994
Gemlik	Samsun Tuzlamalik	Gemlik -- Samsun Tuzlamalik	95			0	16.6931
Gemlik	Sati	Gemlik -- Sati	96	0	0.354	0	20.9154	x
Gemlik	Sinop no 6	Gemlik -- Sinop no 6	96			2	5.58018
Gemlik	Uovo di Piccione	Gemlik -- Uovo di Piccione	96			1	8.77906
Genovesa	Gorda Limoncillo	Genovesa -- Gorda Limoncillo	96	0	0.277	0
Genovesa	Gordal Sevillana	Genovesa -- Gordal Sevillana	96	0	0.279	0	6.65466	x
Genovesa	Llimonenca	Genovesa -- Llimonenca	96			0	14.5789
Genovesa	Lloma	Genovesa -- Lloma	96	0	0.26	0	7.24707	x
Genovesa	Olaya	Genovesa -- Olaya	96	0	0.294	0	6.85113	x
Genovesa	Olivo de Maura	Genovesa -- Olivo de Maura	96	0	0.236	0
Genovesa	Picudo de Labata	Genovesa -- Picudo de Labata	94	0	0.295	0
Genovesa	Redondilla de Logroño	Genovesa -- Redondilla de Logroño	96	0	0.327	0	6.49997	x
Genovesa	Sepriana	Genovesa -- Sepriana	95			1	8.74336
Genovesa	Sinop no 6	Genovesa -- Sinop no 6	96	0	0.311	0	7.14035	x
Genovesa	Villalonga	Genovesa -- Villalonga	96	0	0.327	0	10.2748	x
Gerboui	Nocellara del Belice	Gerboui -- Nocellara del Belice	96			1	6.69857
Gerboui	Olivoner	Gerboui -- Olivoner	94			2	7.57001
Gerboui	Royal de Sabiñán	Gerboui -- Royal de Sabiñán	96			2	6.62155
Gerboui	Sacakli otur	Gerboui -- Sacakli otur	95	0	0.213	0	6.60009	x
Gerboui	Safrawi	Gerboui -- Safrawi	96	0	0.207	0	13.2412	x
Gerboui	Samsun Tuzlamalik	Gerboui -- Samsun Tuzlamalik	95			1	5.85445
Gerdeh	Rowghani	Gerdeh -- Rowghani	96	0	0.215	0	14.3909	x
Gerdeh	Shengeh Manjil	Gerdeh -- Shengeh Manjil	96			1	13.8796
Gerdeh	Yaglik Celebi	Gerdeh -- Yaglik Celebi	95			2	6.48401
Gerdeh	Zard	Gerdeh -- Zard	96			2	10.5744
Gileta	Lechín de Sevilla	Gileta -- Lechín de Sevilla	96	0	0.278	0	13.333	x
Gileta	Villalonga	Gileta -- Villalonga	96			1	9.46652
Gorda Limoncillo	Gordal Sevillana	Gorda Limoncillo -- Gordal Sevillana	96	0	0.271	0	5.25079	x
Gorda Limoncillo	Lechín de Granada	Gorda Limoncillo -- Lechín de Granada	96	0	0.233	0
Gorda Limoncillo	Manzanilla de Alfarnatejo	Gorda Limoncillo -- Manzanilla de Alfarnatejo	95			1	6.95605
Gorda Limoncillo	Negrillo de Iznalloz	Gorda Limoncillo -- Negrillo de Iznalloz	96	0	0.342	0	8.81733	x
[truncated: 1,701 more rows]

## Sheet: Table S4
Table Supplementary 4: Putative trios inferred by the likelihood-based method of CERVUS
Offspring (Off)	Candidate Parent 1 (CP1)	Candidate Parent 2 (CP2)	Parental Pair (CP1@CP2)	CP1-Off significance in SambaR	CP2-Off significance in SambaR	CP1-Off significance in Cervus	CP2-Off significance in Cervus	Apiled significance in duo analysis	Trio loci mismatching	Trio LOD score	Selected as robust trio	NOTES
Abou Kanani	Mahati-846	Jlot	Mahati-846@Jlot		*	*	*	***	1	47.4662	X
Abunara	Toffehi Tataouine	Gordal Sevillana	Toffehi Tataouine@Gordal Sevillana	*	*	*	*	****	1	24.439	X
Abunara	Mlouki Blettech	Gerboua	Mlouki Blettech@Gerboua	*	*	*	*	****	2	22.7948
Abunara	Mlouki Blettech	Megaron	Mlouki Blettech@Megaron	*	*	*	*	****	2	18.4447
Abunara	R'Khami	Royal	R'Khami@Royal	*		*	*	***	1	17.5605
Aceitunero-2249	Nación	Bolvino	Nación@Bolvino		*	*	*	***	1	33.462	X
Aceituno de Alberite	Toffehi Tataouine	Gordal Sevillana	Toffehi Tataouine@Gordal Sevillana		*	*	*	***	1	25.9509	X
Aggizi Oshime	Balady	Aggizi Akse	Balady@Aggizi Akse	*	*	*	*	****	0	58.381	X
Agouromanakolia	Toffehi Tataouine	Safrawi	Toffehi Tataouine@Safrawi	*	*	*	*	****	0	37.9664	x
Agouromanakolia	Kokerrmadh Elbasani	Ayvalik	Kokerrmadh Elbasani@Ayvalik		*	*	*	***	2	29.9505
Agouromanakolia	Safrawi	Ayvalik	Safrawi@Ayvalik	*	*	*	*	****	2	26.501
Agouromanakolia	Sorani	Toffehi Tataouine	Sorani@Toffehi Tataouine		*	*	*	***	2	28.281
Agouromanakolia	Toffehi Tataouine	Tebabs	Toffehi Tataouine@Tebabs	*		*	*	***	2	32.0668
Aharoune	Bouchouk Lafayette	Chemlal de Kabylie	Bouchouk Lafayette@Chemlal de Kabylie	*	*	*	*	****	0	26.5099	x
Ahia-Ousbaa	Jemri Bouchouka	Khadraia	Jemri Bouchouka@Khadraia	*	*	*	*	****	0	35.8277	x
Aimel	Caninese	Olivastra Seggianese	Caninese@Olivastra Seggianese	*		*	*	***	2	22.7396	x
Aimel	Empeltre	El Chatan	Empeltre@El Chatan	*		*	*	***	2	18.6957
Aimel	Empeltre	Llei del Bessó	Empeltre@Llei del Bessó	*		*	*	***	2	19.2638
Aimel	Llei del Bessó	Menya	Llei del Bessó@Menya		*	*	*	***	2	20.6264
Aimel	Olivastra Seggianese	Menya	Olivastra Seggianese@Menya		*	*	*	***	1	21.9928		Trio discarded after validation with additional biological information (chloroplast haplotypes, stigmatic compatibility groups, and androsterility).
Aimel	Olivastra Seggianese	Neb Tataouine	Olivastra Seggianese@Neb Tataouine		*	*	*	***	2	19.2555
Aimel	Olivastra Seggianese	Olivo di Mandanici	Olivastra Seggianese@Olivo di Mandanici		*	*	*	***	1	20.153
Aimel	Thiaki	Neb Tataouine	Thiaki@Neb Tataouine		*	*	*	***	1	19.2921
Aitana	Safrawi	Nocellara del Belice	Safrawi@Nocellara del Belice	*		*	*	***	1	29.3214	x
Aixalà	Arbequina	Ayvalik	Arbequina@Ayvalik	*	*	*	*	****	2	31.573
Aixalà	Arbequina	Verdiell	Arbequina@Verdiell	*		*	*	***	1	33.9885	X
Alameño de Montilla	Gordal Sevillana	Lechín de Granada	Gordal Sevillana@Lechín de Granada	*	*	*		***	0	23.494	x
Albas	Royal de Calatayud	Verdiell	Royal de Calatayud@Verdiell	*	*	*	*	****	0	29.3913	x
Aloreña-829	Gordal Sevillana	Morchiaio	Gordal Sevillana@Morchiaio	*	*	*	*	****	0	30.5552	x
Alquecerana	Neral	Claramunt	Neral@Claramunt	*		*	*	***	2	27.7231	x
Amargoso	Toffehi Tataouine	Gordal Sevillana	Toffehi Tataouine@Gordal Sevillana	*	*	*	*	****	0	29.9659	x
Americano	Piangente	Grappolo	Piangente@Grappolo	*	*	*	*	****	2	26.5942	X
Americano	Gremignolo di Bolgheri	Piangente	Gremignolo di Bolgheri@Piangente	*	*	*	*	****	1	25.1928
Amygdalolia Nana	Buža	Karydolia	Buža@Karydolia	*	*	*	*	****	1	22.8229
Amygdalolia Nana	Mochuto	Karydolia	Mochuto@Karydolia	*	*	*	*	****	1	27.6944		Conflicting trio discarded in favor of another more likely trio
Arbequí Blanc	Arbequina	Verdal del Pallars	Arbequina@Verdal del Pallars		*	*	*	***	1	32.9996	x
Arbequina	Arbosana	Aixalà	Arbosana@Aixalà	*	*	*	*	****	2	28.7775
Arbequina	Dolce Agogia	Sikitita_2	Dolce Agogia@Sikitita_2		*	*	*	***	2	15.6586
Arbequina	Dolce Agogia	Siurona	Dolce Agogia@Siurona		*	*	*	***	1	24.2712
Arbequina	Perafort	Llei del Bessó	Perafort@Llei del Bessó	*		*	*	***	2	19.7688
Arbosana	Arbequina	Vaneta	Arbequina@Vaneta	*		*	*	***	1	33.6749	x
Arroniz	Toffehi Tataouine	Gordal Sevillana	Toffehi Tataouine@Gordal Sevillana	*	*	*	*	****	0	27.044	x
Arroniz	Gordal Sevillana	Desconocido de Villamediana_2	Gordal Sevillana@Desconocido de Villamediana_2	*	*	*	*	****	1	18.6916
Arroniz	Hendero	Macho de Galilea	Hendero@Macho de Galilea		*	*	*	***	2	20.5841
Arroniz	Macho de Galilea	Olivo de Clavijo_4	Macho de Galilea@Olivo de Clavijo_4	*	*	*	*	****	2	23.5115
Ascolana Huasco	Azapa	Empeltre	Azapa@Empeltre	*	*	*	*	****	1	29.5303	x
Ascolana Tenera	Gordal Sevillana	Morchiaio	Gordal Sevillana@Morchiaio	*	*	*	*	****	0	30.5421	x
Asnal	Gordal Sevillana	Lechín de Granada	Gordal Sevillana@Lechín de Granada	*	*		*	***	0	25.5493	x
Ayrouni-1599	Toffahi-SYR	Megaron	Toffahi-SYR@Megaron	*		*	*	***	2	24.9501	x
Ayvalik	Cuoricino	Muixonenca de Torre d' Arques	Cuoricino@Muixonenca de Torre d' Arques	*	*	*	*	****	2	26.392
Ayvalik	Toffehi Tataouine	Safrawi	Toffehi Tataouine@Safrawi		*	*	*	***	1	31.7664	x
Ayvalik	Jeddari Chaal	Safrawi	Jeddari Chaal@Safrawi	*	*		*	***	0	23.2979
Ayvalik	Kokerrmadh Elbasani	Moraiolo	Kokerrmadh Elbasani@Moraiolo	*	*	*	*	****	1	27.1885
Ayvalik	Koroneiki	Agouromanakolia	Koroneiki@Agouromanakolia	*	*	*	*	****	2	22.2509
Ayvalik	Koroneiki	Safrawi	Koroneiki@Safrawi	*	*	*	*	****	2	20.0415		Trio discarded after validation with additional biological information (chloroplast haplotypes, stigmatic compatibility groups, and androsterility).
Ayvalik	Lianolia Kerkyras	Agouromanakolia	Lianolia Kerkyras@Agouromanakolia	*	*		*	***	2	18.2641
Ayvalik	Lianolia Kerkyras	Safrawi	Lianolia Kerkyras@Safrawi	*	*		*	***	0	25.3334		Trio discarded after validation with additional biological information (chloroplast haplotypes, stigmatic compatibility groups, and androsterility).
Ayvalik	Safrawi	Moraiolo	Safrawi@Moraiolo	*	*	*	*	****	1	24.99		Trio discarded after validation with additional biological information (chloroplast haplotypes, stigmatic compatibility groups, and androsterility).
Ayvalik	Semni Djebeniana	Safrawi	Semni Djebeniana@Safrawi	*	*		*	***	0	26.0181
Azapa	Gordal Sevillana	Lechín de Granada	Gordal Sevillana@Lechín de Granada	*	*	*		***	0	26.3012	x
Azapa	Carrasqueña de Cañada	Ascolana Huasco	Carrasqueña de Cañada@Ascolana Huasco	*	*	*	*	****	2	20.253
Azapa	Carrasqueña de Cañada	Carrasqueña Huasco	Carrasqueña de Cañada@Carrasqueña Huasco	*	*	*	*	****	2	18.5878
Azapa	Carrasqueña Huasco	Olivo de Mallorca_1	Carrasqueña Huasco@Olivo de Mallorca_1	*		*	*	***	2	19.6742
Azul	Gordal Sevillana	Lechín de Granada	Gordal Sevillana@Lechín de Granada	*	*	*		***	0	26.8124	x
Baladi	Khalkhali	Bed al Igel	Khalkhali@Bed al Igel		*	*	*	***	2	38.2762		Conflicting trio discarded in favor of another more likely trio
Barnea	Chemlali Sfax	Balady	Chemlali Sfax@Balady	*	*	*	*	****	1	34.7604	x
Bathni	Baladi	Rosai-2254	Baladi@Rosai-2254		*	*	*	***	2	36.0142	x
Bez el Anza	Chemlali Sfax	Balady	Chemlali Sfax@Balady	*		*	*	***	2	21.5523	x
Bidh Hmam	Toffehi Tataouine	Verdal del Pallars	Toffehi Tataouine@Verdal del Pallars		*	*	*	***	2	16.2282		Trio discarded after validation with additional biological information (chloroplast haplotypes, stigmatic compatibility groups, and androsterility).
Bodoquera	Gordal Sevillana	Nocellara del Belice	Gordal Sevillana@Nocellara del Belice	*	*	*	*	****	2	16.1653
Bodoquera	Nocellara del Belice	Desconocido de Toledo_2	Nocellara del Belice@Desconocido de Toledo_2	*		*	*	***	1	22.2428
Bolvino	Negral de Bierge	Royeta de Abizanda	Negral de Bierge@Royeta de Abizanda	*	*	*	*	****	1	35.7161	x
Bolvino	Safrawi	Aceitunero-2249	Safrawi@Aceitunero-2249	*	*	*	*	****	1	33.4161
Bolvino	Safrawi	Piñonera	Safrawi@Piñonera	*	*	*	*	****	2	23.7902
Bolvino	Toffehi Tataouine	Safrawi	Toffehi Tataouine@Safrawi		*	*	*	***	1	30.7372
Bouchouika	Gordal Sevillana	Lechín de Granada	Gordal Sevillana@Lechín de Granada	*	*		*	***	0	25.5939	x
Bouricha	Olivastra Seggianese	Derdi	Olivastra Seggianese@Derdi		*	*	*	***	1	21.0291		Conflicting trio discarded in favor of another more likely trio
Buga	Gordal Sevillana	Morchiaio	Gordal Sevillana@Morchiaio	*	*	*	*	****	0	28.1134	x
Buga	Gordal Sevillana	Groginja	Gordal Sevillana@Groginja	*		*	*	***	2	20.8199
Buharica	Gordal Sevillana	Morchiaio	Gordal Sevillana@Morchiaio	*	*	*	*	****	0	27.9501	x
Buidiego	Gordal Sevillana	Lechín de Granada	Gordal Sevillana@Lechín de Granada	*	*	*		***	0	25.7145	x
Buža	Gordal Sevillana	Morchiaio	Gordal Sevillana@Morchiaio	*	*	*	*	****	0	25.1331	x
Cairo_7	Chemlali Sfax	Cordovil de Serpa	Chemlali Sfax@Cordovil de Serpa		*	*	*	***	2	20.1101
Cairo_7	Manzanilla de Sevilla	Chemlali Sfax	Manzanilla de Sevilla@Chemlali Sfax	*		*	*	***	1	28.1831	x
Calles_1	Sollana	Morruda de Segorbe	Sollana@Morruda de Segorbe	*	*	*	*	****	0	29.4845	x
Caninese	Lianolia Kerkyras	Joanenca	Lianolia Kerkyras@Joanenca		*	*	*	***	2	26.1455	x
Caninese	Joanenca	Desconocido de Alcanadre_1	Joanenca@Desconocido de Alcanadre_1	*	*	*	*	****	1	19.6437
Caninese	Joanenca	Negret	Joanenca@Negret	*	*	*	*	****	2	23.4967
Caninese	Liguria	Desconocido de Alcanadre_1	Liguria@Desconocido de Alcanadre_1		*	*	*	***	2	16.7431
Caninese	Negret	Desconocido de Alcanadre_1	Negret@Desconocido de Alcanadre_1	*	*	*	*	****	1	17.0747
Caninese	Thiaki	Neb Djemel	Thiaki@Neb Djemel	*		*	*	***	2	17.9724
Caninese	Toffehi Tataouine	Aimel	Toffehi Tataouine@Aimel	*	*	*	*	****	2	21.3179		Trio discarded after validation with additional biological information (chloroplast haplotypes, stigmatic compatibility groups, and androsterility).
Caninese	Toffehi Tataouine	Lianolia Kerkyras	Toffehi Tataouine@Lianolia Kerkyras	*		*	*	***	2	23.1212
Caninese	Toffehi Tataouine	Liguria	Toffehi Tataouine@Liguria	*		*	*	***	2	23.9302
Caninese	Zeitoun Boubezzoula	Desconocido de Alcanadre_1	Zeitoun Boubezzoula@Desconocido de Alcanadre_1		*	*	*	***	2	18.6736
Carrasco	Cuquello de la Jana	Morruda de Segorbe	Cuquello de la Jana @Morruda de Segorbe	*	*	*	*	****	0	29.3466	x
Carrasqueña Huasco	Azapa	Leccino	Azapa@Leccino	*	*	*	*	****	0	30.4836	x
Carrasqueño de la Sierra	Gordal Sevillana	Lechín de Granada	Gordal Sevillana@Lechín de Granada	*	*		*	***	0	26.9824	x
Carrasquillo	Gordal Sevillana	Lechín de Granada	Gordal Sevillana@Lechín de Granada	*	*		*	***	0	27.5507	x
Carrasquillo	Vidrillo	Lechín de Granada	Vidrillo@Lechín de Granada	*	*	*	*	****	1	15.4609
Carrelluda	Claramunt	Verdal del Pallars	Claramunt@Verdal del Pallars	*	*	*	*	****	0	37.6624	x
Castellana	Gordal Sevillana	Lechín de Granada	Gordal Sevillana@Lechín de Granada	*	*		*	***	0	25.3442	x
Cástula	Frantoio	Arbosana	Frantoio@Arbosana	*	*	*	*	****	0	35.8995	x
Cerruda de Liesa	Toffehi Tataouine	Gordal Sevillana	Toffehi Tataouine@Gordal Sevillana	*	*		*	***	0	27.7104	x
Cerruda de Olvena	Toffehi Tataouine	Gordal Sevillana	Toffehi Tataouine@Gordal Sevillana	*	*		*	***	0	27.3716	x
Changlot Real	Genovesa	Lechín de Granada	Genovesa@Lechín de Granada	*	*	*	*	****	0	25.4743	x
Chemlal de Kabylie	Derdi	Menya	Derdi@Menya		*	*	*	***	2	15.2849
Chemlal de Kabylie	Olivo di Mandanici	Derdi	Olivo di Mandanici@Derdi	*		*	*	***	2	16.1365
Chemlali Ghraiba	Chemlali Sfax	Balhi Sig	Chemlali Sfax@Balhi Sig	*		*	*	***	2	24.1579	x
Chemlali Meliane	Chemlali Sfax	Jemri Dhokkar-1732	Chemlali Sfax@Jemri Dhokkar-1732	*	*	*	*	****	2	27.1374
Chemlali Meliane	Chemlali Zarzis	El Chatan	Chemlali Zarzis@El Chatan	*	*	*	*	****	2	28.1287
Chemlali Meliane	Chemlali Zarzis	Neb Djemel	Chemlali Zarzis@Neb Djemel	*	*	*	*	****	2	27.1268
Chemlali Meliane	Chemlali Sfax	Chemlali Zarzis	Chemlali Sfax@Chemlali Zarzis	*	*	*	*	****	0	36.8459	x
Chemlali Meliane	Olivastra Seggianese	Neb Djemel	Olivastra Seggianese@Neb Djemel		*	*	*	***	2	24.0401
Chemlali Sfax	Chemlali Ghraiba	Chemlali Ouled Msallem	Chemlali Ghraiba@Chemlali Ouled Msallem	*	*	*	*	****	2	26.3979
Chemlali Sfax	Chemlali Ghraiba	Neb Djemel	Chemlali Ghraiba@Neb Djemel	*		*	*	***	2	29.9041
Chemlali Sfax	Chemlali Ontha Tataouine	Arabi Altafeleh	Chemlali Ontha Tataouine@Arabi Altafeleh		*	*	*	***	0	36.1276		Conflicting trio discarded in favor of another more likely trio
Chemlali Sfax	Chemlali Ouled Msallem	Chemlali Ontha Tataouine	Chemlali Ouled Msallem@Chemlali Ontha Tataouine	*		*	*	***	2	30.9105
Chemlali Sfax	Chemlali Ouled Msallem	Dolce	Chemlali Ouled Msallem@Dolce	*	*	*	*	****	2	16.7619
Chemlali Sfax	Chemlali Ouled Msallem	Ayvalik	Chemlali Ouled Msallem@Ayvalik	*	*	*		***	2	18.8265
Chemlali Sfax	Chemlali Ouled Msallem	Negret	Chemlali Ouled Msallem@Negret	*	*	*	*	****	0	29.9979
Chemlali Sfax	Jeddari Chaal	Arabi Altafeleh	Jeddari Chaal@Arabi Altafeleh		*	*	*	***	2	25.5592
Chemlali Sfax	Jeddari Chaal	Barnea	Jeddari Chaal@Barnea		*	*	*	***	2	20.9779
Chemlali Sfax	Jeddari Chaal	Bez el Anza	Jeddari Chaal@Bez el Anza		*	*	*	***	1	26.5086
Chemlali Sfax	Jeddari Chaal	Chemlali Ouled Msallem	Jeddari Chaal@Chemlali Ouled Msallem		*	*	*	***	2	24.4397
Chemlali Sfax	Jeddari Chaal	D. de Egipto	Jeddari Chaal@D. de Egipto		*	*	*	***	1	26.2031
Chemlali Sfax	Mfartah Blettech	Wardan	Mfartah Blettech@Wardan		*	*	*	***	2	23.517
Chemlali Sfax	Mlouki Blettech	Jeddari Chaal	Mlouki Blettech@Jeddari Chaal	*		*	*	***	1	32.01
Chemlali Sfax	R'Khami	Jeddari Chaal	R'Khami@Jeddari Chaal	*		*	*	***	2	22.6312
Chemlali Sfax	R'Khami	Neb Djemel	R'Khami@Neb Djemel	*		*	*	***	2	24.6403
Chemlali Zarzis	Dokkar	Chemlali Ontha Tataouine	Dokkar@Chemlali Ontha Tataouine	*		*	*	***	2	38.9655
Chemlali Zarzis	Dokkar	Jemri Dhokkar-1907	Dokkar@Jemri Dhokkar-1907	*	*	*	*	****	2	36.1653
Chemlali Zarzis	Dokkar	Ogliarola del Vulture	Dokkar@Ogliarola del Vulture	*		*	*	***	1	41.1685		Trio discarded after validation with additional biological information (chloroplast haplotypes, stigmatic compatibility groups, and androsterility).
Chemlali Zarzis	Toffehi Tataouine	Dokkar	Toffehi Tataouine@Dokkar	*	*	*	*	****	0	46.8812	x
Chemlali Zarzis	Gremignolo di Bolgheri	Ulliri i Bardhe i Tiranes-2499	Gremignolo di Bolgheri@Ulliri i Bardhe i Tiranes-2499	*		*	*	***	1	26.8432
Chemlali Zarzis	Mignolo Cerretano	Chemlali Ontha Tataouine	Mignolo Cerretano@Chemlali Ontha Tataouine	*		*	*	***	2	27.9217
Chemlali Zarzis	Rossellino	Dokkar	Rossellino@Dokkar		*	*	*	***	2	33.7625
Chemlali Zarzis	Toffehi Tataouine	Bouricha	Toffehi Tataouine@Bouricha	*		*	*	***	2	22.0285		Trio discarded after validation with additional biological information (chloroplast haplotypes, stigmatic compatibility groups, and androsterility).
Chemlali Zarzis	Toffehi Tataouine	Jemri Dhokkar-1732	Toffehi Tataouine@Jemri Dhokkar-1732	*	*	*	*	****	1	26.7379
Chemlali Zarzis	Toffehi Tataouine	Mignolo Cerretano	Toffehi Tataouine@Mignolo Cerretano	*	*	*	*	****	1	25.1471
Chemlali Zarzis	Toffehi Tataouine	Takesrit	Toffehi Tataouine@Takesrit	*	*	*	*	****	2	18.9276
Chemlali Zarzis	Toffehi Tataouine	Ulliri i Bardhe i Tiranes-2499	Toffehi Tataouine@Ulliri i Bardhe i Tiranes-2499	*		*	*	***	1	30.8844
Chemlali Zarzis	Zuzorka	Dokkar	Zuzorka@Dokkar		*	*	*	***	1	37.4743
Chiquitita	Arbequina	Picual	Arbequina@Picual	*	*	*	*	****	0	28.373	x
Chorrúo de Castro del Río	Gordal Sevillana	Lechín de Granada	Gordal Sevillana@Lechín de Granada	*	*	*		***	0	23.9828	x
Claramunt	Carrelluda	Ayvalik	Carrelluda@Ayvalik	*		*	*	***	2	28.7652
Claramunt	Toffehi Tataouine	Safrawi	Toffehi Tataouine@Safrawi	*	*	*	*	****	0	37.1383	x
Claramunt	Toffehi Tataouine	Carrelluda	Toffehi Tataouine@Carrelluda	*	*	*	*	****	1	34.2071
Claramunt	Toffehi Tataouine	Roieta	Toffehi Tataouine@Roieta	*	*	*	*	****	2	28.7118
Claramunt	Tounsi Gafsa	Safrawi	Tounsi Gafsa@Safrawi	*	*	*	*	****	2	25.1649
Colomar	Bolvino	Verdal del Pallars	Bolvino@Verdal del Pallars	*	*	*	*	****	0	35.889	x
Cordobés de Cornago	Toffehi Tataouine	Desconocido de Ausejo	Toffehi Tataouine@Desconocido de Ausejo	*	*	*	*	****	2	17.1581
Cordovil de Serpa	Gordal Sevillana	Lechín de Granada	Gordal Sevillana@Lechín de Granada	*	*		*	***	0	27.0263	x
Cordovil de Serpa	Rechino	Gordal de Vélez Rubio	Rechino@Gordal de Vélez Rubio		*	*	*	***	0	19.6221
Cornezuelo de Jaén	Genovesa	Verdial de Vélez-Málaga-51	Genovesa@Verdial de Vélez-Málaga-51	*	*	*	*	****	2	17.8959		Conflicting trio discarded in favor of another more likely trio
Cornicabra	Gordal Sevillana	Lechín de Granada	Gordal Sevillana@Lechín de Granada	*	*	*		***	0	23.3541	x
Cornicabra de Jerez Caballeros	Gordal Sevillana	Lechín de Granada	Gordal Sevillana@Lechín de Granada	*	*		*	***	0	25.9257	x
Cornicabra de Mérida	Verdial de Badajoz	Galega Vulgar	Verdial de Badajoz@Galega Vulgar	*	*	*	*	****	0	38.6662	x
Cuquello de la Jana	Farga	Manzanilla Cacereña	Farga@Manzanilla Cacereña	*	*	*	*	****	0	25.8914	x
D. de Egipto	Chemlali Sfax	Dolce	Chemlali Sfax@Dolce	*		*	*	***	1	15.3639
D. de Egipto	Chemlali Sfax	Balady	Chemlali Sfax@Balady	*	*	*	*	****	0	33.472	x
Datilera de Caudiel	Manzanilla de Caudiel	Morruda de Segorbe	Manzanilla de Caudiel@Morruda de Segorbe	*	*	*	*	****	0	37.7996	x
Derdi	Chemlal de Kabylie	Manzanilla de Hellín	Chemlal de Kabylie@Manzanilla de Hellín		*	*	*	***	1	17.2883
Derdi	Bouricha	Gordal Sevillana	Bouricha@Gordal Sevillana	*	*	*	*	****	0	28.8085	x
Desconocida de Fuente Santa	Negro del Carpio	Picual	Negro del Carpio@Picual		*	*	*	***	2	23.2922	x
Desconocida de Fuente Santa	Picual	Verdial de Alcalá la Real	Picual@Verdial de Alcalá la Real	*		*	*	***	2	20.7289
Desconocida-1481	Gordal Sevillana	Lechín de Granada	Gordal Sevillana@Lechín de Granada	*	*	*		***	0	24.9802	x
Desconocido de Alcanadre-2505	Sevillenca	Desconocido de Alcanadre_1	Sevillenca@Desconocido de Alcanadre_1	*		*	*	***	2	19.2401
Desconocido de Arnedo	Empeltre	Desconocido de Clavijo_3	Empeltre@Desconocido de Clavijo_3	*	*	*	*	****	1	18.9693
Desconocido de Arnedo	Redondilla de Logroño	Empeltre	Redondilla de Logroño@Empeltre	*	*	*	*	****	1	20.1177	x
Desconocido de Ausejo	Toffehi Tataouine	Bigarude	Toffehi Tataouine@Bigarude	*		*	*	***	1	18.7839
Desconocido de Calahorra	Redondilla de Logroño	Empeltre	Redondilla de Logroño@Empeltre	*	*	*	*	****	1	21.0492	x
Desconocido de Clavijo_3	Toffehi Tataouine	Gordal Sevillana	Toffehi Tataouine@Gordal Sevillana	*	*		*	***	1	21.2805	x
Desconocido de Clavijo_3	Mauri	Desconocido de Clavijo_2	Mauri@Desconocido de Clavijo_2	*		*	*	***	1	19.646
Desconocido de Clavijo_4	Toffehi Tataouine	Gordal Sevillana	Toffehi Tataouine@Gordal Sevillana	*	*	*		***	1	23.4999	x
Desconocido de Cornago	Royal de Calatayud	Picalaceña de Cornago	Royal de Calatayud@Picalaceña de Cornago	*	*	*	*	****	0	36.0692	x
Desconocido de Écija	Arbequina	Picual	Arbequina@Picual	*	*	*	*	****	0	24.3371	x
Desconocido de La Carolina	Galega Vulgar	Picual	Galega Vulgar@Picual	*	*	*	*	****	0	33.6243	x
Desconocido de la Machuca	Gordal Sevillana	Lechín de Granada	Gordal Sevillana@Lechín de Granada	*	*		*	***	0	23.4663	x
Larga Rambleña	Lechín de Sevilla	Picudo	Lechín de Sevilla@Picudo	*	*	*	*	****	0	21.6069	x
Larga Rambleña	Picudo	Menudel	Picudo@Menudel	*		*	*	***	2	14.9722
Desconocido de Prado Pitisco	Manzanilla Cacereña	Madural de Mallorca	Manzanilla Cacereña@Madural de Mallorca	*		*	*	***	1	29.1888	x
Desconocido de Quel-2021	Redondilla de Logroño	Empeltre	Redondilla de Logroño@Empeltre	*	*	*	*	****	0	27.4277	x
Desconocido de Quel-2026	Redondilla de Logroño	Empeltre	Redondilla de Logroño@Empeltre	*	*	*	*	****	0	24.6795	x
Desconocido de Santa Fe	Gordal Sevillana	Lechín de Granada	Gordal Sevillana@Lechín de Granada	*	*	*		***	0	27.2292	x
Desconocido de Sojuela_1	Toffehi Tataouine	Gordal Sevillana	Toffehi Tataouine@Gordal Sevillana	*	*	*	*	****	0	29.1708	x
Desconocido de Sojuela_1	Toffehi Tataouine	Moresca	Toffehi Tataouine@Moresca	*	*	*	*	****	2	16.6243
Desconocido de Toledo_2	Gordal Sevillana	Lechín de Granada	Gordal Sevillana@Lechín de Granada	*	*	*		***	0	23.9889	x
Desconocido de Tudelilla	Royal de Calatayud	Arroniz	Royal de Calatayud@Arroniz		*	*	*	***	1	29.507	x
Desconocido de Villamediana_2	Empeltre	Arroniz	Empeltre@Arroniz	*	*	*	*	****	0	27.4749	x
Desconocido del Cortijo de Don Pedro	Lechín de Sevilla	Manzanilla del Piquito	Lechín de Sevilla@Manzanilla del Piquito	*	*	*	*	****	0	31.0104	x
Desconocido del Cortijo de Don Pedro	Lechín de Sevilla	Escarabajuelo de Posadas	Lechín de Sevilla@Escarabajuelo de Posadas	*	*	*	*	****	2	15.3315
Dhokkar Nafti	Jeddari Chaal	Olivastra Seggianese	Jeddari Chaal@Olivastra Seggianese		*	*	*	***	2	27.9635	x
Dhokkar Nafti	Olivastra Seggianese	Morruda de Segorbe	Olivastra Seggianese@Morruda de Segorbe	*		*	*	***	1	25.7117		Trio discarded after validation with additional biological information (chloroplast haplotypes, stigmatic compatibility groups, and androsterility).
Dhokkar Nafti	Olivastra Seggianese	Olivo de la Albaida	Olivastra Seggianese@Olivo de la Albaida	*		*	*	***	2	21.0377
Djabali Kini	Zaity	Saifi	Zaity@Saifi		*	*	*	***	0	42.3606	x
Dokkar	Chemlali Zarzis	Desconocido de Casarias	Chemlali Zarzis@Desconocido de Casarias	*		*	*	***	2	48.0225
Dokkar	Chemlali Zarzis	Negrilla de Cortijo Fraile	Chemlali Zarzis@Negrilla de Cortijo Fraile	*		*	*	***	2	35.8407
Dokkar	Chemlali Zarzis	Sivigliana da Olio	Chemlali Zarzis@Sivigliana da Olio	*		*	*	***	2	35.1652
Dokkar	Chemlali Zarzis	VS6	Chemlali Zarzis@VS6	*	*	*	*	****	1	48.9124		Conflicting trio discarded in favor of another more likely trio
Dokkar	Zeletni	Chemlali Zarzis	Zeletni@Chemlali Zarzis		*	*	*	***	2	37.1002
Dolce	Chemlali Sfax	Balady	Chemlali Sfax@Balady	*	*	*	*	****	1	25.6969	x
Domat	Gaydoyrelia	Ayvalik	Gaydoyrelia@Ayvalik	*	*	*	*	****	0	38.3358	x
Domengues	Bosana	Safrawi	Bosana@Safrawi	*	*	*	*	****	2	22.8708
Domengues	Toffehi Tataouine	Safrawi	Toffehi Tataouine@Safrawi	*	*	*	*	****	0	40.528	x
Domengues	Rogeta	Ayvalik	Rogeta@Ayvalik	*		*	*	***	2	26.5909
Domengues	Safrawi	Claramunt	Safrawi@Claramunt	*		*	*	***	2	28.4065		Trio discarded after validation with additional biological information (chloroplast haplotypes, stigmatic compatibility groups, and androsterility).
Domengues	Safrawi	Ayvalik	Safrawi@Ayvalik	*		*	*	***	2	26.739
Domengues	Safrawi	Jemri Dhokkar-1907	Safrawi@Jemri Dhokkar-1907	*		*	*	***	2	24.6866
Domengues	Safrawi	Negret	Safrawi@Negret	*	*	*		***	1	20.6061		Trio discarded after validation with additional biological information (chloroplast haplotypes, stigmatic compatibility groups, and androsterility).
Domengues	Safrawi	Panseñera	Safrawi@Panseñera	*	*	*	*	****	2	28.4733
Domengues	Toffehi Tataouine	Ayvalik	Toffehi Tataouine@Ayvalik	*		*	*	***	2	32.2745		Trio discarded after validation with additional biological information (chloroplast haplotypes, stigmatic compatibility groups, and androsterility).
Dopia Verias	Gordal Sevillana	Olivo de Murillo de Río Leza	Gordal Sevillana@Olivo de Murillo de Río Leza	*		*	*	***	1	20.8901
Dopia Verias	Samanli	Olivo de Murillo de Río Leza	Samanli@Olivo de Murillo de Río Leza	*		*	*	***	2	21.3644		Conflicting trio discarded in favor of another more likely trio
Dulzal de Carmona	Gordal Sevillana	Lechín de Granada	Gordal Sevillana@Lechín de Granada	*	*		*	***	0	26.6186	x
Dwarf D	Uovo di Piccione	Picholine Marocaine	Uovo di Piccione@Picholine Marocaine	*	*	*	*	****	0	30.0365	x
El Chatan	Chemlali Sfax	Moraiolo	Chemlali Sfax@Moraiolo		*	*	*	***	2	22.575		Trio discarded after validation with additional biological information (chloroplast haplotypes, stigmatic compatibility groups, and androsterility).
El Chatan	Mfartah Blettech	Moraiolo	Mfartah Blettech@Moraiolo		*	*	*	***	2	28.5441		Conflicting trio discarded in favor of another more likely trio
El Chatan	Toffehi Tataouine	Bouricha	Toffehi Tataouine@Bouricha	*		*	*	***	2	20.8175		Trio discarded after validation with additional biological information (chloroplast haplotypes, stigmatic compatibility groups, and androsterility).
El Chatan	Toffehi Tataouine	Desconocido de El Patriarca_5	Toffehi Tataouine@Desconocido de El Patriarca_5	*		*	*	***	2	20.3037
El Chatan	Toffehi Tataouine	Llei del Bessó	Toffehi Tataouine@Llei del Bessó	*		*	*	***	2	23.5366
El Chatan	Toffehi Tataouine	Mfartah Blettech	Toffehi Tataouine@Mfartah Blettech	*		*	*	***	2	25.4813
El Salam	Toffahi	Chemlali Sfax	Toffahi@Chemlali Sfax	*	*	*	*	****	0	30.7844	x
Empeltre	Safrawi	Aimel	Safrawi@Aimel	*	*	*	*	****	1	19.0245	x
Escarabajo	Gordal Sevillana	Lechín de Granada	Gordal Sevillana@Lechín de Granada	*	*	*		***	0	24.1274	x
Escarabajuelo de Atarfe	Cerezuela	Lechín de Granada	Cerezuela@Lechín de Granada		*	*	*	***	1	18.8165
Faresana	Gordal Sevillana	San Francesco	Gordal Sevillana@San Francesco	*	*	*	*	****	2	22.5629	x
Farga	Arracada d'Aldover	Mançanenca de Batea	Arracada d'Aldover@Mançanenca de Batea		*	*	*	***	2	17.783		Trio discarded after validation with additional biological information (chloroplast haplotypes, stigmatic compatibility groups, and androsterility).
Farga	Dolça	Jemri Dhokkar-1907	Dolça@Jemri Dhokkar-1907	*		*	*	***	2	17.2892
Farga	Safrawi	Patrón de Cabús	Safrawi@Patrón de Cabús	*	*		*	***	1	28.612	x
Farga	Moraiolo	Rufina	Moraiolo@Rufina		*	*	*	***	2	21.2242
Farga	Patrón de Cabús	Godallera	Patrón de Cabús@Godallera	*	*	*	*	****	2	27.4304
Farga	Patrón de Cabús	Picuda de Luis	Patrón de Cabús@Picuda de Luis	*	*	*	*	****	2	21.9333
Fasolona	Faresana	Fasolina	Faresana@Fasolina	*	*	*	*	****	0	33.3181	x
Favolosa	Frantoio	Ascolana Tenera	Frantoio@Ascolana Tenera	*	*	*	*	****	0	43.3184	x
Fontllonga	Claramunt	Verdal del Pallars	Claramunt@Verdal del Pallars	*	*	*	*	****	0	30.1835	x
Fontllonga	Valanolia	Verdal del Pallars	Valanolia@Verdal del Pallars		*	*	*	***	2	20.5823
Fontllonga	Verdal del Pallars	Moixonenca de Rafels	Verdal del Pallars@Moixonenca de Rafels	*		*	*	***	2	23.7566
Fouji Asli Gafsa	Jemri Bouchouka	Nocellara del Belice	Jemri Bouchouka@Nocellara del Belice	*	*	*	*	****	0	32.7567	x
Fram	Toffehi Tataouine	Safrawi	Toffehi Tataouine@Safrawi	*	*	*	*	****	0	38.0249	x
Fram	Safrawi	Moraiolo	Safrawi@Moraiolo	*		*	*	***	2	24.9076		Trio discarded after validation with additional biological information (chloroplast haplotypes, stigmatic compatibility groups, and androsterility).
Frantoio	Chemlali Zarzis	Crnica	Chemlali Zarzis@Crnica		*	*	*	***	1	29.5057		Conflicting trio discarded in favor of another more likely trio
Frantoio	Chemlali Zarzis	Cucca	Chemlali Zarzis@Cucca		*	*	*	***	2	26.3474
Frantoio	Gremignolo di Bolgheri	Cima di Melfi	Gremignolo di Bolgheri@Cima di Melfi	*	*	*	*	****	2	23.7702
Frantoio	Gremignolo di Bolgheri	Crnica	Gremignolo di Bolgheri@Crnica	*	*	*	*	****	2	23.7219
Frantoio	Gremignolo di Bolgheri	Leccino	Gremignolo di Bolgheri@Leccino	*	*	*	*	****	2	23.3684
Frantoio	Gremignolo di Bolgheri	Mignolo	Gremignolo di Bolgheri@Mignolo	*	*	*	*	****	2	20.7589
Frantoio	Lianolia Kerkyras	Cucca	Lianolia Kerkyras@Cucca		*	*	*	***	2	26.2693
Frantoio	Pendolino	Gremignolo di Bolgheri	Pendolino@Gremignolo di Bolgheri	*	*	*	*	****	2	22.7481
Gemlik	Sati	Samsun Tuzlamalik	Sati@Samsun Tuzlamalik	*		*	*	***	0	39.0394	x
Gemlik	Gordal Sevillana	Samsun Tuzlamalik	Gordal Sevillana@Samsun Tuzlamalik	*		*	*	***	2	20.2114
Gemlik	Samanli	Samsun Tuzlamalik	Samanli@Samsun Tuzlamalik	*		*	*	***	1	34.3412
Gemlik	Samsun Tuzlamalik	Arboset	Samsun Tuzlamalik@Arboset		*	*	*	***	1	27.864
Genovesa	Villalonga	Sinop no 6	Villalonga@Sinop no 6	*	*	*	*	****	2	16.4595		Conflicting trio discarded in favor of another more likely trio
Gerboui	Safrawi	Nocellara del Belice	Safrawi@Nocellara del Belice	*		*	*	***	1	27.7357	x
Gileta	Lechín de Sevilla	Villalonga	Lechín de Sevilla@Villalonga	*		*	*	***	1	28.9392	x
Gorda Limoncillo	Gordal Sevillana	Lechín de Granada	Gordal Sevillana@Lechín de Granada	*	*	*		***	0	23.4158	x
Gordal de Vélez Rubio	Verdala	Lechín de Granada	Verdala@Lechín de Granada	*		*	*	***	0	20.8528	x
Gordal de Vélez Rubio	Pajarero	Lechín de Granada	Pajarero@Lechín de Granada	*		*	*	***	0	20.1666
Gordal Sevillana	Argudell	Kara Yaprak	Argudell@Kara Yaprak	*	*	*	*	****	2	15.5417		Trio no selected. High number of possible relationships. This pattern was interpreted as the offspring acting predominantly as a candidate parent rather than representing a true descendant.
Gordal Sevillana	Barouni	Desconocido de Logroño	Barouni@Desconocido de Logroño	*	*		*	***	2	15.011
Gordal Sevillana	Barouni	Merhavia	Barouni@Merhavia	*	*		*	***	2	14.9981
Gordal Sevillana	Bodoquera	Sinop no 5	Bodoquera@Sinop no 5	*	*	*	*	****	2	17.9455
Gordal Sevillana	Bouteillan	Picual	Bouteillan@Picual	*	*	*		***	1	21.7202		Trio discarded after validation with additional biological information (chloroplast haplotypes, stigmatic compatibility groups, and androsterility).
Gordal Sevillana	Brandofino	Derdi	Brandofino@Derdi	*	*	*	*	****	0	23.5418
Gordal Sevillana	Brandofino	Galega Vulgar	Brandofino@Galega Vulgar	*	*	*	*	****	2	17.8831
Gordal Sevillana	Buga	Kalamon	Buga@Kalamon	*	*	*	*	****	2	16.3138
Gordal Sevillana	Buidiego	Moresca	Buidiego@Moresca	*		*	*	***	1	18.1659
Gordal Sevillana	Buža	Sinop no 6	Buža@Sinop no 6	*	*	*	*	****	2	15.4026
Gordal Sevillana	Carrasqueño de la Sierra	Tonda Iblea	Carrasqueño de la Sierra@Tonda Iblea	*	*		*	***	0	19.4646
Gordal Sevillana	Cerruda de Liesa	Madural de Mallorca	Cerruda de Liesa@Madural de Mallorca	*	*	*		***	1	15.0375
Gordal Sevillana	Chorreao de Montefrio	Dopia Verias	Chorreao de Montefrio@Dopia Verias	*	*	*	*	****	2	20.2535
Gordal Sevillana	Chorreao de Montefrio	Moresca	Chorreao de Montefrio@Moresca	*		*	*	***	1	20.8829
Gordal Sevillana	Chorreao de Montefrio	Sinop no 5	Chorreao de Montefrio@Sinop no 5	*	*	*	*	****	2	15.0418
Gordal Sevillana	Derdi	Dopia Verias	Derdi@Dopia Verias	*	*	*	*	****	1	21.8463
Gordal Sevillana	Derdi	Nevadillo Negro	Derdi@Nevadillo Negro	*	*	*	*	****	1	15.1799
Gordal Sevillana	Desconocida-1481	Moresca	Desconocida-1481@Moresca	*		*	*	***	2	19.9364
Gordal Sevillana	Dopia Verias	Dulzal de Carmona	Dopia Verias@Dulzal de Carmona	*	*	*		***	2	15.5944
Gordal Sevillana	Dopia Verias	Madural de Mallorca	Dopia Verias@Madural de Mallorca	*	*	*		***	2	16.5809
Gordal Sevillana	Escarabajo	Moresca	Escarabajo@Moresca	*		*	*	***	2	15.5582
Gordal Sevillana	Faresana	Merhavia	Faresana@Merhavia	*	*	*	*	****	2	18.4006
Gordal Sevillana	Faresana	Olivo de Lagunilla de Jubera	Faresana@Olivo de Lagunilla de Jubera	*	*	*	*	****	2	17.3228
Gordal Sevillana	Galega Vulgar	Dopia Verias	Galega Vulgar@Dopia Verias	*	*	*	*	****	1	26.2364		Conflicting trio discarded in favor of another more likely trio
Gordal Sevillana	Galega Vulgar	Konservolia	Galega Vulgar@Konservolia	*	*	*	*	****	1	20.0348
Gordal Sevillana	Galega Vulgar	Marantelli	Galega Vulgar@Marantelli	*	*	*	*	****	2	16.383
Gordal Sevillana	Galega Vulgar	Samsun Salamuralik	Galega Vulgar@Samsun Salamuralik	*	*	*	*	****	2	16.5788
Gordal Sevillana	Galega Vulgar	Uovo di Piccione	Galega Vulgar@Uovo di Piccione	*	*	*	*	****	2	16.8528		Trio discarded after validation with additional biological information (chloroplast haplotypes, stigmatic compatibility groups, and androsterility).
Gordal Sevillana	Genovesa	Picholine du Languedoc	Genovesa@Picholine du Languedoc	*	*	*	*	****	1	15.7449		Trio discarded after validation with additional biological information (chloroplast haplotypes, stigmatic compatibility groups, and androsterility).
Gordal Sevillana	Gorda Limoncillo	Kalamon	Gorda Limoncillo@Kalamon	*	*	*	*	****	1	15.7546
Gordal Sevillana	Hendero	Kara Yaprak	Hendero@Kara Yaprak	*	*	*	*	****	2	20.0594
Gordal Sevillana	Hendero	Macho de Vilches	Hendero@Macho de Vilches	*		*	*	****	1	15.0626
Gordal Sevillana	Hendero	Tempranillo de Lucena	Hendero@Tempranillo de Lucena	*	*	*	*	****	1	15.822
Gordal Sevillana	Kalamon	Aloreña-829	Kalamon@Aloreña-829	*	*	*	*	****	1	21.5219
Gordal Sevillana	Kalamon	Samsun Tuzlamalik	Kalamon@Samsun Tuzlamalik	*	*	*	*	****	1	16.1834
Gordal Sevillana	Kalokerida = Olivière (this a French variety…)	Moresca	Kalokerida = Olivière (this a French variety…)@Moresca	*		*	*	***	2	15.5336
Gordal Sevillana	Kara Yaprak	Aceituno de Alberite	Kara Yaprak@Aceituno de Alberite	*	*	*	*	****	2	21.5402
Gordal Sevillana	Karbunčela	Amygdalolia Nana	Karbunčela@Amygdalolia Nana		*	*	*	***	2	19.4397
Gordal Sevillana	Karbunčela	Argudell	Karbunčela@Argudell		*	*	*	***	2	16.7212
Gordal Sevillana	Konservolia	Kara Yaprak	Konservolia@Kara Yaprak	*	*	*	*	****	2	21.8765
Gordal Sevillana	Loaime	Dopia Verias	Loaime@Dopia Verias	*	*		*	***	2	18.1033
Gordal Sevillana	Longue de Meliana	Picual	Longue de Meliana@Picual	*	*	*		***	0	18.7563
Gordal Sevillana	Manzanilla del Piquito	Kalamon	Manzanilla del Piquito@Kalamon	*	*	*	*	****	1	17.141		Trio discarded after validation with additional biological information (chloroplast haplotypes, stigmatic compatibility groups, and androsterility).
Gordal Sevillana	Manzanilla del Piquito	Tonda Iblea	Manzanilla del Piquito@Tonda Iblea	*	*	*	*	****	2	17.4737
Gordal Sevillana	Merhavia	Madural de Mallorca	Merhavia@Madural de Mallorca	*	*	*		***	2	15.502
Gordal Sevillana	Merhavia	Olivo de Mallorca_1	Merhavia@Olivo de Mallorca_1	*	*	*		***	2	15.2911
Gordal Sevillana	Moresca	Ocal	Moresca@Ocal		*	*	*	***	2	17.3831
Gordal Sevillana	Morrut-607	Derdi	Morrut-607@Derdi	*	*	*	*	****	0	18.7889
Gordal Sevillana	Morrut-607	Nerba	Morrut-607@Nerba	*	*	*	*	****	2	15.3928
Gordal Sevillana	Negrillo Redondo	Moresca	Negrillo Redondo@Moresca	*		*	*	***	2	19.9845
Gordal Sevillana	Nerba	Buidiego	Nerba@Buidiego	*	*	*	*	****	2	15.3232
Gordal Sevillana	Nerba	Carrasqueño de Elvas	Nerba@Carrasqueño de Elvas	*	*	*		***	1	17.2634
Gordal Sevillana	Nerba	Manzanilla del Piquito	Nerba@Manzanilla del Piquito	*	*	*	*	****	2	18.6322
Gordal Sevillana	Olivo de Clavijo_1	Olivo de Lagunilla de Jubera	Olivo de Clavijo_1@Olivo de Lagunilla de Jubera	*	*		*	***	1	18.4568
Gordal Sevillana	Olivo de Mancha Real	Mançanenca d'Albages	Olivo de Mancha Real@Mançanenca d'Albages	*	*		*	***	2	15.8942
Gordal Sevillana	Passulunara	Rotondella di Melfi	Passulunara@Rotondella di Melfi	*	*	*	*	****	2	15.2922
Gordal Sevillana	Pavo	Hendero	Pavo@Hendero	*	*		*	***	1	16.4626
Gordal Sevillana	Picalaceña de Cornago	Faresana	Picalaceña de Cornago@Faresana	*	*		*	***	2	15.3474
Gordal Sevillana	Pico Limón de Grazalema	Moresca	Pico Limón de Grazalema@Moresca	*		*	*	***	1	20.8818
Gordal Sevillana	Pizz'e Carroga	Rechino	Pizz'e Carroga@Rechino	*	*	*		***	1	15.5564
Gordal Sevillana	Rechino	Dopia Verias	Rechino@Dopia Verias	*	*		*	***	2	15.388
Gordal Sevillana	Ronde de la Ménara	Merhavia	Ronde de la Ménara@Merhavia	*	*		*	***	2	17.8534
Gordal Sevillana	Royal	Alameño de Montilla	Royal@Alameño de Montilla	*	*	*	*	****	1	15.3391
Gordal Sevillana	Royal	Santa Martinenga	Royal@Santa Martinenga	*	*	*	*	****	1	17.7418
Gordal Sevillana	Santa Martinenga	Akerma	Santa Martinenga@Akerma	*	*	*	*	****	2	15.4557
Gordal Sevillana	Santa Martinenga	Dopia Verias	Santa Martinenga@Dopia Verias	*	*	*	*	****	2	20.4535
Gordal Sevillana	Santa Martinenga	Picudo de Labata	Santa Martinenga@Picudo de Labata	*	*	*	*	****	0	18.7694
Gordal Sevillana	Santa Martinenga	Sinop no 5	Santa Martinenga@Sinop no 5	*	*	*	*	****	1	17.4924
Gordal Sevillana	Santa Martinenga	Verdial de Alcalá la Real	Santa Martinenga@Verdial de Alcalá la Real	*	*	*	*	****	1	14.9833
Gordal Sevillana	Sayali	Macho de Vilches	Sayali@Macho de Vilches		*	*	*	***	2	15.9038
Gordal Sevillana	Sayali	Royal	Sayali@Royal		*	*	*	***	2	16.7882
Gordal Sevillana	Sevillenca	Konservolia	Sevillenca@Konservolia		*	*	*	***	2	21.9745
Gordal Sevillana	Sevillenca	Picudo de Labata	Sevillenca@Picudo de Labata		*	*	*	***	1	21.422
Gordal Sevillana	Sinop no 5	Olivo de Pagodulce	Sinop no 5@Olivo de Pagodulce	*	*	*		***	1	15.5262
Gordal Sevillana	Sinop no 5	Tachuno	Sinop no 5@Tachuno	*	*	*	*	****	1	17.3252
Gordal Sevillana	Sinop no 6	Picholine du Languedoc	Sinop no 6@Picholine du Languedoc	*	*	*	*	****	1	20.4559
Gordal Sevillana	Tachuno	Desconocido de Alberite	Tachuno@Desconocido de Alberite	*	*	*	*	****	1	18.3192
Gordal Sevillana	Temprana de Montán	Marantelli	Temprana de Montán@Marantelli	*	*	*	*	****	2	19.0911
Gordal Sevillana	Uslu	Queixal de Porc	Uslu@Queixal de Porc		*	*	*	***	2	20.8017
Grassois	Frantoio	Araban	Frantoio@Araban	*		*	*	***	1	41.3065	x
Griseta	Olivo di Mandanici	Verdal de Bovera	Olivo di Mandanici@Verdal de Bovera	*		*	*	***	2	16.3225
Grosal de Cieza	Gordal Sevillana	Lechín de Granada	Gordal Sevillana@Lechín de Granada	*	*		*	***	0	21.4201	x
Grosal Vimbodí	Arbequina	Verdal del Pallars	Arbequina@Verdal del Pallars	*	*	*	*	****	0	32.8344	x
Grossal de Bovera	Safrawi	Ayvalik	Safrawi@Ayvalik	*		*	*	***	1	30.614	x
Grossal de Bovera	Olivera de l'Amado	Carrelluda	Olivera de l'Amado@Carrelluda	*		*	*	***	2	27.0458
Grossal de Bovera	Safrawi	Olivera de l'Amado	Safrawi@Olivera de l'Amado	*	*	*	*	****	1	30.1408
Grossal de Bovera	Toffehi Tataouine	Safrawi	Toffehi Tataouine@Safrawi		*	*	*	***	2	29.9191
Grossanne	Toffehi Tataouine	Gordal Sevillana	Toffehi Tataouine@Gordal Sevillana	*	*	*		***	0	25.4965	x
Habichuelero de Baena	Buga	Lechín de Granada	Buga@Lechín de Granada	*	*	*		***	1	16.2457
Halhali Celebi	Olivastra Seggianese	Kan Celebi	Olivastra Seggianese@Kan Celebi	*	*		*	***	1	18.1965		Conflicting trio discarded in favor of another more likely trio
Humaisi	Zaity	Baladi	Zaity@Baladi	*		*	*	***	2	34.7168	x
Ifiri	Bouchouk Lafayette	Chemlal de Kabylie	Bouchouk Lafayette@Chemlal de Kabylie		*	*	*	***	1	27.9459	x
Iliturgitana	Koroneiki	Ascolana Tenera	Koroneiki@Ascolana Tenera		*	*	*	***	1	28.1244	x
Injassi Gafsa	Jemri Bouchouka	Nocellara del Belice	Jemri Bouchouka@Nocellara del Belice	*	*	*	*	****	0	38.8058	x
Izmir Sofralik	Gordal Sevillana	Memeli	Gordal Sevillana@Memeli	*	*	*	*	****	0	37.9376	x
Janude_1	Zaity	Idleb	Zaity@Idleb	*		*	*	***	1	36.111	x
Jaropo	Gordal Sevillana	Lechín de Granada	Gordal Sevillana@Lechín de Granada	*	*		*	***	0	23.5449	x
Jeddari Chaal	Mignolo Cerretano	Calles_1	Mignolo Cerretano@Calles_1		*	*	*	***	2	19.4113
Jemri Bouchouka	Chemlali Sig	Injassi Gafsa	Chemlali Sig@Injassi Gafsa	*	*		*	***	2	20.9353
Jemri Bouchouka	Chemlali Sig	Mixani	Chemlali Sig@Mixani	*	*		*	***	1	20.718
Jemri Bouchouka	Fouji Asli Gafsa	Mixani	Fouji Asli Gafsa@Mixani	*	*	*	*	****	2	33.8738		Conflicting trio discarded in favor of another more likely trio
Jemri Bouchouka	Toffehi Tataouine	Chemlali Sig	Toffehi Tataouine@Chemlali Sig	*	*	*		***	0	21.5367	x
Jemri Bouchouka	Tounsi Gafsa	Chemlali Sig	Tounsi Gafsa@Chemlali Sig	*	*	*		***	2	18.2588
Jlot	Bathni	Safrawi	Bathni@Safrawi		*	*	*	***	2	29.6354
Jlot	Safrawi	Mawi	Safrawi@Mawi	*	*	*	*	****	1	38.6274
Jlot	Tarabelsi	Mawi	Tarabelsi@Mawi	*	*	*	*	****	0	50.3595	x
Jlot-841	Mahati-846	Jlot	Mahati-846@Jlot	*	*	*	*	****	0	58.1388	x
Kan Celebi	Halhali Celebi	Yag Celebi (Tatayn)	Halhali Celebi@Yag Celebi (Tatayn)	*		*	*	***	2	28.7704	x
Karamani-1564	Zaity	Baladi	Zaity@Baladi	*		*	*	***	1	42.0251	x
Karbunčela	Gordal Sevillana	Morchiaio	Gordal Sevillana@Morchiaio		*	*	*	***	1	23.987	x
Karme	Zaity	Saifi	Zaity@Saifi		*	*	*	***	1	40.8674	x
Karydolia	Safrawi	Amygdalolia Nana	Safrawi@Amygdalolia Nana	*	*	*	*	****	0	33.9452	x
Kato Drys	Jlot	Baladi	Jlot@Baladi	*	*	*	*	****	0	53.4748	x
Kerdi	Zaity	Baladi	Zaity@Baladi	*		*	*	***	1	43.814	x
Kerdi	Maarri	Karamani-1564	Maarri@Karamani-1564		*	*	*	***	2	40.4815
Khadraia	Olivastra Seggianese	Ahia-Ousbaa	Olivastra Seggianese@Ahia-Ousbaa		*	*	*	***	2	19.9505		Conflicting trio discarded in favor of another more likely trio
Khalkhali	Zaity	Baladi	Zaity@Baladi	*		*	*	***	1	48.0468	x
Khalkhali-1595	Zaity	Baladi	Zaity@Baladi	*		*	*	***	2	38.788	x
Khuokhe	Saifi	Safrawi	Saifi@Safrawi	*	*	*	*	****	0	35.5293	x
Killin	Zaity	Saifi	Zaity@Saifi	*		*	*	***	1	41.1812	x
Killin	Safrawi-1116	Majhol-1122	Safrawi-1116@Majhol-1122	*	*	*	*	****	2	29.0633
Kokerrmadh Elbasani	Toffehi Tataouine	Safrawi	Toffehi Tataouine@Safrawi		*	*	*	***	2	27.5722	x
Konservolia	Unafka	Sinop no 6	Unafka@Sinop no 6	*	*	*	*	****	2	18.9826		Conflicting trio discarded in favor of another more likely trio
Koroneiki	Koutsourelia	Thiaki	Koutsourelia@Thiaki	*		*	*	***	2	22.0413
Koroneiki	Llei del Bessó	Fossenca	Llei del Bessó@Fossenca	*	*	*	*	****	2	19.248
Koroneiki	Mfartah Blettech	Ayvalik	Mfartah Blettech@Ayvalik	*	*	*	*	****	0	29.4366		Conflicting trio discarded in favor of another more likely trio
Kosiem	Manzanilla de Sevilla	Chemlali Sfax	Manzanilla de Sevilla@Chemlali Sfax	*		*	*	***	1	21.7838	x
Kothreiki	Toffehi Tataouine	Safrawi	Toffehi Tataouine@Safrawi		*	*	*	***	1	39.3588	x
Kothreiki	Ulliri i Bardhe i Tiranes	Ayvalik	Ulliri i Bardhe i Tiranes@Ayvalik	*		*	*	***	2	36.893
Kothreiki	Ulliri i Bardhe i Tiranes	Safrawi	Ulliri i Bardhe i Tiranes@Safrawi	*	*	*	*	****	2	34.7477		Trio discarded after validation with additional biological information (chloroplast haplotypes, stigmatic compatibility groups, and androsterility).
Kothreiki	Ulliri i Bardhe i Tiranes	Samsun Tuzlamalik	Ulliri i Bardhe i Tiranes@Samsun Tuzlamalik	*		*	*	***	1	34.2182
Kotruvsi	Toffehi Tataouine	Safrawi	Toffehi Tataouine@Safrawi	*	*	*	*	****	0	41.7591	x
Leccino	Carrasqueña Huasco	Selvatico	Carrasqueña Huasco@Selvatico	*	*	*	*	****	1	28.7771
Leccino	Frantoio	Manakiri	Frantoio@Manakiri	*	*	*	*	****	0	35.1293	x
Leccino	Piangente	Manakiri	Piangente@Manakiri		*	*	*	***	2	28.9857		Trio discarded after validation with additional biological information (chloroplast haplotypes, stigmatic compatibility groups, and androsterility).
Lechín de Granada	Azul	Olivo de Los Prados	Azul@Olivo de Los Prados	*	*		*	***	2	19.3534
Lechín de Granada	Cañivano Negro	Olivo de Los Prados	Cañivano Negro@Olivo de Los Prados	*	*		*	***	2	15.8845
Lechín de Granada	Carrasquillo	El Chatan	Carrasquillo@El Chatan	*		*	*	***	2	16.8473
Lechín de Granada	Gordal de Vélez Rubio	Madural de Mallorca	Gordal de Vélez Rubio@Madural de Mallorca		*	*	*	***	2	14.9085
Lechín de Granada	Gordal de Vélez Rubio	Olivo de Los Prados	Gordal de Vélez Rubio@Olivo de Los Prados		*	*	*	***	2	22.0233
Lechín de Granada	Cordovil de Serpa	Acebuche de Caravaca-800	Cordovil de Serpa@Acebuche de Caravaca-800	*	*	*	*	****	2	15.4672
Lechín de Granada	Cordovil de Serpa	Nevadillo de la Axarquía	Cordovil de Serpa@Nevadillo de la Axarquía	*	*	*	*	****	1	22.8589
Lechín de Granada	Cordovil de Serpa	Olivo de Los Prados	Cordovil de Serpa@Olivo de Los Prados	*	*	*	*	****	1	20.535
Lechín de Granada	Cordovil de Serpa	Olivo de Órgiva	Cordovil de Serpa@Olivo de Órgiva	*	*	*	*	****	1	22.8836		Conflicting trio discarded in favor of another more likely trio
Lechín de Granada	Negro del Carpio	Olivo de Los Prados	Negro del Carpio@Olivo de Los Prados	*	*	*	*	****	1	22.1893		Trio discarded after validation with additional biological information (chloroplast haplotypes, stigmatic compatibility groups, and androsterility).
Lechín de Granada	Olivo de Aguamarga	Ojo de Liebre	Olivo de Aguamarga@Ojo de Liebre	*	*	*		***	2	17.5164
Lechín de Granada	Olivo de Los Prados	Olivo de Mallorca_1	Olivo de Los Prados@Olivo de Mallorca_1	*	*	*	*	****	1	20.3586
Lechín de Granada	Olivo Gordo de Jinegros	Olivo de Los Prados	Olivo Gordo de Jinegros@Olivo de Los Prados	*	*		*	***	2	16.9235
Lechín de Granada	Pico Limón	Olivo de Órgiva	Pico Limón@Olivo de Órgiva	*	*	*	*	****	2	19.9322
Lechín de Granada	Rechino	Olivo de Órgiva	Rechino@Olivo de Órgiva	*	*		*	***	2	16.5165
Lechín de Sevilla	Menudel	Desconocido del Cortijo de Don Pedro	Menudel @Desconocido del Cortijo de Don Pedro		*	*	*	***	2	21.2153		Conflicting trio discarded in favor of another more likely trio
Lentisca	Galega Vulgar	Bical	Galega Vulgar@Bical	*	*	*	*	****	0	34.8643	x
Lianolia Kerkyras	Semni Djebeniana	Pikrolia	Semni Djebeniana@Pikrolia		*	*	*	***	2	31.7501	x
Lianolia Kerkyras	Jeddari Chaal	Pikrolia	Jeddari Chaal@Pikrolia		*	*	*	***	2	26.3775
Lianolia Kerkyras	Moraiolo	Llei del Bessó	Moraiolo@Llei del Bessó	*		*	*	***	2	25.4181
Lianolia Kerkyras	Toffehi Tataouine	Semni Djebeniana	Toffehi Tataouine@Semni Djebeniana	*		*	*	***	2	28.3466
Llei del Bessó	Olivastra Seggianese	Olivo de la Albaida	Olivastra Seggianese@Olivo de la Albaida		*	*	*	***	2	17.3212
Lumbardina	Ulliri i Bardhe i Tiranes	Morchiaio	Ulliri i Bardhe i Tiranes@Morchiaio		*	*	*	***	1	32.3143	x
Maarri	Zaity	Baladi	Zaity@Baladi	*		*	*	***	1	38.2671	x
Machazo de Ribafrecha	Toffehi Tataouine	Gordal Sevillana	Toffehi Tataouine@Gordal Sevillana	*	*	*	*	****	0	30.5889	x
Macho de Galilea	Arroniz	Bolvino	Arroniz@Bolvino	*	*	*	*	****	0	36.1697	x
Macho de Galilea	Safrawi	Arroniz	Safrawi@Arroniz		*	*	*	***	1	27.952
Macho de Jaén	Gordal Sevillana	Lechín de Granada	Gordal Sevillana@Lechín de Granada	*	*		*	***	0	26.3989	x
Macho de Jaén	Redondilla de Grazalema	Lechín de Granada	Redondilla de Grazalema@Lechín de Granada	*	*	*	*	****	0	17.675
Macho de Vilches	Cordovil de Serpa	Redondilla de Grazalema	Cordovil de Serpa@Redondilla de Grazalema	*		*	*	***	1	15.3026
Madonna dell'Impruneta	Moraiolo	Morchiaio	Moraiolo@Morchiaio		*	*	*	***	1	23.991	x
Madural de Mallorca	Gordal Sevillana	Lechín de Granada	Gordal Sevillana@Lechín de Granada	*	*		*	***	0	28.6091	x
Mahati-1010	Saifi	Safrawi	Saifi@Safrawi		*	*	*	***	1	34.189	x
Mahati-846	Jlot-841	Abade Helo	Jlot-841@Abade Helo	*	*	*	*	****	2	53.2784		Conflicting trio discarded in favor of another more likely trio
Majhol-1059	Baladi	Karamani-1564	Baladi@Karamani-1564	*		*	*	***	2	35.8398
Majhol-1059	Zaity	Baladi	Zaity@Baladi	*	*	*	*	****	0	45.7155	x
Majhol-1122	Idleb	Safrawi	Idleb@Safrawi		*	*	*	***	1	24.6114
Majhol-1122	Janude_1	Sacakli otur	Janude_1@Sacakli otur	*	*	*		***	2	16.0367
Majhol-1122	Safrawi	Karme	Safrawi@Karme	*		*	*	***	2	21.6325
Managjel	Ulliri i Bardhe i Tiranes	Ogliarola del Bradano	Ulliri i Bardhe i Tiranes@Ogliarola del Bradano	*	*	*	*	****	0	34.0056	x
Manakiri	Baladi	Leccino	Baladi@Leccino		*	*	*	***	1	33.8481		Conflicting trio discarded in favor of another more likely trio
Manakiri	Leccino	Kerdi	Leccino@Kerdi	*		*	*	***	2	28.5959
Mançanal d'Arnes	Toffehi Tataouine	Gordal Sevillana	Toffehi Tataouine@Gordal Sevillana	*	*	*	*	****	0	28.0903	x
Manzanella del Mezquin	Toffehi Tataouine	Safrawi	Toffehi Tataouine@Safrawi		*	*	*	***	1	38.2743	x
Manzanella del Mezquin	Safrawi	Domengues	Safrawi@Domengues	*		*	*	***	2	33.1259
Manzanella del Mezquin	Safrawi	Ayvalik	Safrawi@Ayvalik	*		*	*	***	1	32.1061
Manzanella del Mezquin	Safrawi	Panseñera	Safrawi@Panseñera	*	*	*	*	****	1	37.9439
Manzanilla Cacereña	Cuquello de la Jana	Pajarera	Cuquello de la Jana @Pajarera	*	*	*	*	****	2	15.8257
Manzanilla Cacereña	Cuquello de la Jana	Verdial de Alcalá la Real	Cuquello de la Jana @Verdial de Alcalá la Real	*		*	*	***	2	16.913
Manzanilla Cacereña	Lechín de Granada	Olivo de Pagodulce	Lechín de Granada@Olivo de Pagodulce	*		*	*	***	0	15.9958
Manzanilla Cacereña	Gordal Sevillana	Lechín de Granada	Gordal Sevillana@Lechín de Granada	*	*		*	***	0	25.1543	x
Manzanilla Cacereña	Nevadillo Negro	Lechín de Granada	Nevadillo Negro@Lechín de Granada		*	*	*	***	1	15.3931
Manzanilla de Alfarnatejo	Gordal Sevillana	Lechín de Granada	Gordal Sevillana@Lechín de Granada	*	*	*	*	****	0	26.4698	x
Manzanilla de Montefrío	Gordal Sevillana	Lechín de Granada	Gordal Sevillana@Lechín de Granada	*	*		*	***	0	25.2082	x
Manzanilla de Sevilla	Gordal Sevillana	Gordal de Vélez Rubio	Gordal Sevillana@Gordal de Vélez Rubio	*		*	*	***	2	17.8023
Manzanilla de Sevilla	Gordal Sevillana	Lechín de Granada	Gordal Sevillana@Lechín de Granada	*	*	*		***	0	25.1348	x
Manzanilla del Piquito	Gordal Sevillana	Lechín de Granada	Gordal Sevillana@Lechín de Granada	*	*	*		***	0	25.6419	x
Marantelli	Gordal Sevillana	Bolvino	Gordal Sevillana@Bolvino	*	*	*	*	****	2	23.5428		Conflicting trio discarded in favor of another more likely trio
Marantelli	Verdal del Pallars	Olivo de Santa Engracia	Verdal del Pallars@Olivo de Santa Engracia		*	*	*	***	2	19.8252
Martina	Arbequina	Picual	Arbequina@Picual	*		*	*	***	1	19.65	x
Mawi	Jlot	Shami Modabl	Jlot@Shami Modabl	*	*	*	*	****	0	47.7154	x
Memecik	Gordal Sevillana	Agouromanakolia	Gordal Sevillana@Agouromanakolia	*		*	*	***	2	18.0701
Memecik	Gordal Sevillana	Safrawi	Gordal Sevillana@Safrawi	*	*	*	*	****	1	22.041		Conflicting trio discarded in favor of another more likely trio
Memecik	Safrawi	Desconocido de Alberite	Safrawi@Desconocido de Alberite	*		*	*	***	2	17.4871
Memeli	Izmir Sofralik	Ayvalik	Izmir Sofralik@Ayvalik	*	*	*	*	****	2	28.1492
Memeli	Safrawi	Amygdalolia Nana	Safrawi@Amygdalolia Nana	*		*	*	***	1	31.1692	x
Memeli	Safrawi	Izmir Sofralik	Safrawi@Izmir Sofralik	*	*	*	*	****	2	28.9246
Menya	Chemlal de Kabylie	Safrawi	Chemlal de Kabylie@Safrawi	*	*	*		***	1	17.9968		Conflicting trio discarded in favor of another more likely trio
Meski	Safrawi	Abunara	Safrawi@Abunara	*	*	*	*	****	0	29.5357	x
Meskyet Dawla Gafsa	Azeboudi de Kirane-1549	Nocellara del Belice	Azeboudi de Kirane-1549@Nocellara del Belice		*	*	*	***	2	18.742
Meskyet Dawla Gafsa	Jemri Bouchouka	Nocellara del Belice	Jemri Bouchouka@Nocellara del Belice	*	*	*	*	****	0	34.231	x
Mfartah Blettech	Olivastra Seggianese	Souidi	Olivastra Seggianese@Souidi	*		*	*	***	2	23.351
Mfartah Blettech	Toffehi Tataouine	Jemri Dhokkar-1732	Toffehi Tataouine@Jemri Dhokkar-1732	*		*	*	***	2	24.1083
Mfartah Blettech	Toffehi Tataouine	Mrčakinja	Toffehi Tataouine@Mrčakinja	*		*	*	***	2	24.53
Mfartah Blettech	Toffehi Tataouine	Semni Djebeniana	Toffehi Tataouine@Semni Djebeniana	*		*	*	***	2	24.7731
Mfartah Blettech	Toffehi Tataouine	VS6	Toffehi Tataouine@VS6	*		*	*	***	2	29.434		Conflicting trio discarded in favor of another more likely trio
Mfartah Blettech	Toffehi Tataouine	Zeitoun Boubezzoula	Toffehi Tataouine@Zeitoun Boubezzoula	*		*	*	***	2	26.7637
Mignolo Cerretano	Chemlali Zarzis	Unafka	Chemlali Zarzis@Unafka	*	*	*	*	****	1	19.6103	x
Miquel Vilaseca	Morrut	Arbequina	Morrut@Arbequina	*	*	*	*	****	0	36.8206	x
Miquel Vilaseca	Morrut	Grosal Vimbodí	Morrut@Grosal Vimbodí	*		*	*	***	2	31.6236		Trio discarded after validation with additional biological information (chloroplast haplotypes, stigmatic compatibility groups, and androsterility).
Mixani	Toffehi Tataouine	Safrawi	Toffehi Tataouine@Safrawi		*	*	*	***	1	36.4467		Conflicting trio discarded in favor of another more likely trio
Mlouki Blettech	Chemlali Sfax	Abunara	Chemlali Sfax@Abunara	*	*	*	*	****	0	30.0998		Conflicting trio discarded in favor of another more likely trio
Moixonenca de Rafels	Toffehi Tataouine	Safrawi	Toffehi Tataouine@Safrawi		*	*	*	***	1	35.7588		Conflicting trio discarded in favor of another more likely trio
Mollar de Cieza	Gordal Sevillana	Lechín de Granada	Gordal Sevillana@Lechín de Granada	*	*	*		***	0	25.0815		Conflicting trio discarded in favor of another more likely trio
Morchiaio	Madonna dell'Impruneta	Ascolana Tenera	Madonna dell'Impruneta@Ascolana Tenera	*	*	*	*	****	2	22.7286		Conflicting trio discarded in favor of another more likely trio
Morchiaio	Madonna dell'Impruneta	Simjaca	Madonna dell'Impruneta@Simjaca	*	*	*	*	****	2	17.7443
Morchione	Moraiolo	Morchiaio	Moraiolo@Morchiaio	*	*	*	*	****	0	30.9465		Conflicting trio discarded in favor of another more likely trio
Morisca de Mancor	Mochuto	Carolea	Mochuto@Carolea	*	*	*	*	****	2	15.3142
Morruda de Segorbe	Dhokkar Nafti	Royal de Calatayud	Dhokkar Nafti@Royal de Calatayud		*	*	*	***	2	24.2875		Conflicting trio discarded in favor of another more likely trio
Morruda de Segorbe	Jeddari Chaal	Royal de Calatayud	Jeddari Chaal@Royal de Calatayud	*	*	*	*	****	1	22.1761	X
Morrut	Vallesa	Miquel Vilaseca	Vallesa@Miquel Vilaseca	*	*	*	*	****	2	29.6952		Conflicting trio discarded in favor of another more likely trio
Morrut	Vallesa	Siurona	Vallesa@Siurona	*	*	*	*	****	2	25.655		Trio discarded after validation with additional biological information (chloroplast haplotypes, stigmatic compatibility groups, and androsterility).
Morrut-607	Gordal Sevillana	Lechín de Granada	Gordal Sevillana@Lechín de Granada	*	*	*		***	0	25.1822	x
Muixonenca de Torre d' Arques	Madonna dell'Impruneta	Ayvalik	Madonna dell'Impruneta@Ayvalik		*	*	*	***	2	21.5757
Muixonenca de Torre d' Arques	Madonna dell'Impruneta	Safrawi	Madonna dell'Impruneta@Safrawi		*	*	*	***	2	18.375
Muixonenca de Torre d' Arques	Safrawi	Ayvalik	Safrawi@Ayvalik	*	*	*	*	****	0	30.4093	X
Muixonenca de Torre d' Arques	Masri	Ayvalik	Masri@Ayvalik		*	*	*	***	2	30.0864
Muixonenca de Torre d' Arques	Reixonenca	Ayvalik	Reixonenca@Ayvalik	*	*	*	*	****	0	37.8928		Conflicting trio discarded in favor of another more likely trio
Muixonenca de Torre d' Arques	Roieta	Ayvalik	Roieta@Ayvalik		*	*	*	***	2	25.6209
Muixonenca de Torre d' Arques	Rossellino	Ayvalik	Rossellino@Ayvalik	*	*	*	*	****	1	22.8408
Muixonenca de Torre d' Arques	Rossellino	Royal de Calatayud-47	Rossellino@Royal de Calatayud-47	*		*	*	***	1	27.9538
Muixonenca de Torre d' Arques	Rowghani	Ayvalik	Rowghani@Ayvalik		*	*	*	***	2	28.0717
Muixonenca de Torre d' Arques	Royal de Calatayud-47	Ayvalik	Royal de Calatayud-47@Ayvalik		*	*	*	***	2	32.6288
Muixonenca de Torre d' Arques	Royal de Calatayud-47	Reixonenca	Royal de Calatayud-47@Reixonenca		*	*	*	***	2	37.0732
Muixonenca de Torre d' Arques	Safrawi	Moraiolo	Safrawi@Moraiolo	*		*	*	***	2	20.1703		Trio discarded after validation with additional biological information (chloroplast haplotypes, stigmatic compatibility groups, and androsterility).
Muixonenca de Torre d' Arques	Thiaki	Ayvalik	Thiaki@Ayvalik	*	*		*	***	1	17.6574
Muixonenca de Torre d' Arques	Toffehi Tataouine	Safrawi	Toffehi Tataouine@Safrawi		*	*	*	***	1	28.6028
Muixonenca de Torre d' Arques	Zuzorka	Ayvalik	Zuzorka@Ayvalik		*	*	*	***	1	23.9501
Neb Tataouine	Chemlal de Kabylie	Nocellara del Belice	Chemlal de Kabylie@Nocellara del Belice	*	*	*	*	****	1	25.3613
Neb Tataouine	Jeddari Chaal	Nocellara del Belice	Jeddari Chaal@Nocellara del Belice	*	*	*	*	****	1	28.3567		Trio discarded after validation with additional biological information (chloroplast haplotypes, stigmatic compatibility groups, and androsterility).
Neb Tataouine	Dokkar	Nocellara del Belice	Dokkar@Nocellara del Belice		*	*	*	***	2	30.8671	x
Neb Tataouine	Takesrit	Nocellara del Belice	Takesrit@Nocellara del Belice		*	*	*	***	2	22.2584
Negral de Bierge	Toffehi Tataouine	Safrawi	Toffehi Tataouine@Safrawi		*	*	*	***	1	36.6123	x
Negral de Bierge	Safrawi	Olivo de Sojuela	Safrawi@Olivo de Sojuela	*	*	*	*	****	1	27.1653
Negret	Llei del Bessó	Domengues	Llei del Bessó@Domengues	*	*	*		***	2	19.3583	x
Negret	Takesrit	Domengues	Takesrit@Domengues	*	*	*		***	2	16.8637
Negrilla de Cortijo Fraile	Berri Meslal_3	Manzanilla Cacereña	Berri Meslal_3@Manzanilla Cacereña		*	*	*	***	2	18.3992
Negrilla de Cortijo Fraile	Manzanilla Cacereña	Dokkar	Manzanilla Cacereña@Dokkar	*		*	*	***	2	22.6154	x
Negrillo de Ausejo	Picalaceña de Cornago	Bodoquera	Picalaceña de Cornago@Bodoquera	*	*	*	*	****	0	35.893	x
Negrillo de Ausejo	Redondilla de Logroño	Picalaceña de Cornago	Redondilla de Logroño@Picalaceña de Cornago	*	*	*	*	****	2	25.1669		Trio discarded after validation with additional biological information (chloroplast haplotypes, stigmatic compatibility groups, and androsterility).
Negrillo de Iznalloz	Gorda Limoncillo	Mollar Basto	Gorda Limoncillo@Mollar Basto	*		*	*	***	2	16.9917
Negrillo Redondo	Gordal Sevillana	Lechín de Granada	Gordal Sevillana@Lechín de Granada	*	*	*		***	0	22.1964	x
Neral	Desconocido de Clavijo_4	Alquecerana	Desconocido de Clavijo_4@Alquecerana		*	*	*	***	2	21.5533		Conflicting trio discarded in favor of another more likely trio
Neral	Olivo de Clavijo_3	Alquecerana	Olivo de Clavijo_3@Alquecerana		*	*	*	***	2	21.4684
Nevadillo de la Axarquía	Lechín de Granada	Olivo de Los Prados	Lechín de Granada@Olivo de Los Prados	*	*	*	*	****	2	24.4564	x
Nevadillo de Santisteban Pto	Escarabajo	Lechín de Granada	Escarabajo@Lechín de Granada	*	*	*	*	****	0	18.0996
Nevado Rizado	Gordal Sevillana	Lechín de Granada	Gordal Sevillana@Lechín de Granada	*	*	*		***	0	24.8841	x
Nocellara del Belice	Bodoquera	Pidicuddara	Bodoquera@Pidicuddara	*	*	*	*	****	2	23.2288		Conflicting trio discarded in favor of another more likely trio
Nocellara del Belice	Fouji Asli Gafsa	Ocal Cordobesa	Fouji Asli Gafsa@Ocal Cordobesa	*		*	*	***	2	20.7694
Nocellara del Belice	Khadraia	Ocal Cordobesa	Khadraia@Ocal Cordobesa	*		*	*	***	2	16.8552		Trio discarded after validation with additional biological information (chloroplast haplotypes, stigmatic compatibility groups, and androsterility).
Nocellara del Belice	Khadraia	Olivo de Clavijo_3	Khadraia@Olivo de Clavijo_3	*	*	*	*	****	2	20.3188
Nocellara del Belice	Khadraia	Olivo de Santa Engracia	Khadraia@Olivo de Santa Engracia	*	*	*	*	****	2	18.3082
Nocellara del Belice	Meskyet Dawla Gafsa	Ocal Cordobesa	Meskyet Dawla Gafsa@Ocal Cordobesa	*		*	*	***	2	22.2937
Nocellara del Belice	Neb Tataouine	Bodoquera	Neb Tataouine@Bodoquera	*	*	*	*	****	2	16.7995
Nocellara del Belice	Ocal Cordobesa	Pidicuddara	Ocal Cordobesa@Pidicuddara		*	*	*	***	2	17.1221
Nocellara del Belice	Zarrazi Zarzis	Ocal Cordobesa	Zarrazi Zarzis@Ocal Cordobesa	*		*	*	***	2	17.7936
Nociara	Mignolo Cerretano	Oblica	Mignolo Cerretano@Oblica		*	*	*	***	2	17.9507	x
Oblica	Gordal Sevillana	Morchiaio	Gordal Sevillana@Morchiaio	*	*		*	***	0	27.3356	x
Oblica	Nociara	Morchiaio	Nociara@Morchiaio	*	*	*	*	****	1	20.4956
Ocal	Gordal Sevillana	Lechín de Granada	Gordal Sevillana@Lechín de Granada	*	*	*		***	0	26.4091	x
Ocal de Alburquerque	Gordal Sevillana	Lechín de Granada	Gordal Sevillana@Lechín de Granada	*	*		*	***	0	23.0103	x
Olivastra Seggianese	Toffehi Tataouine	Aimel	Toffehi Tataouine@Aimel	*		*	*	***	2	22.9946		Conflicting trio discarded in favor of another more likely trio
Olivastra Seggianese	Toffehi Tataouine	Bouricha	Toffehi Tataouine@Bouricha	*		*	*	***	2	20.511		Trio discarded after validation with additional biological information (chloroplast haplotypes, stigmatic compatibility groups, and androsterility).
Olivastra Seggianese	Toffehi Tataouine	Dhokkar Nafti	Toffehi Tataouine@Dhokkar Nafti	*	*	*	*	****	2	22.7768
Olivastra Seggianese	Toffehi Tataouine	Jeddari Chaal	Toffehi Tataouine@Jeddari Chaal	*		*	*	***	2	19.2379		Trio discarded after validation with additional biological information (chloroplast haplotypes, stigmatic compatibility groups, and androsterility).
Olivastra Seggianese	Toffehi Tataouine	Jemri Dhokkar-1732	Toffehi Tataouine@Jemri Dhokkar-1732	*		*	*	***	1	22.7364
Olivastra Seggianese	Toffehi Tataouine	Mfartah Blettech	Toffehi Tataouine@Mfartah Blettech	*	*	*	*	****	2	19.1788
Olivastra Seggianese	Toffehi Tataouine	Neb Tataouine	Toffehi Tataouine@Neb Tataouine	*	*	*	*	****	2	20.8058
Olivera d'Aransis	Claramunt	Verdal del Pallars	Claramunt@Verdal del Pallars	*	*	*	*	****	0	34.2277	x
Olivo de Alberite	Chorrúo de Castro del Río	Picudo de Labata	Chorrúo de Castro del Río@Picudo de Labata	*	*	*	*	****	2	15.2436
Olivo de Clavijo_1	Toffehi Tataouine	Gordal Sevillana	Toffehi Tataouine@Gordal Sevillana	*	*	*		***	0	25.3003	x
Olivo de Ibiza_1	Safrawi	Callosina	Safrawi@Callosina		*	*	*	***	1	23.6724	x
Olivo de Leza	Moresca	Desconocido de Clavijo_1	Moresca@Desconocido de Clavijo_1		*	*	*	***	2	19.0418
Olivo de Mallorca_1	Gordal Sevillana	Lechín de Granada	Gordal Sevillana@Lechín de Granada	*	*		*	***	0	27.5314	x
Olivo de Maura	Genovesa	Lechín de Granada	Genovesa@Lechín de Granada	*	*		*	***	0	24.7033	x
Olivo de Murillo de Río Leza	Tounsi Gafsa	Gordal Sevillana	Tounsi Gafsa@Gordal Sevillana	*	*	*		***	2	21.3205
Hendero	Megaron	Albacarro	Megaron@Albacarro	*		*	*	***	1	20.1179
Hendero	Olivo de Murillo de Río Leza	Albacarro	Olivo de Murillo de Río Leza@Albacarro	*		*	*	***	1	15.0237
Olivo de Órgiva	Lechín de Granada	Olivo Gordo de Benisalte	Lechín de Granada@Olivo Gordo de Benisalte	*	*	*	*	****	2	18.3102
Olivo de Órgiva	Safrawi	Lechín de Granada	Safrawi@Lechín de Granada		*	*	*	***	2	21.409	X
Olivo de Santa Engracia	Olivastra Seggianese	Marantelli	Olivastra Seggianese@Marantelli	*	*		*	***	0	16.9501
Olivo de Santa Engracia	Toffehi Tataouine	Gordal Sevillana	Toffehi Tataouine@Gordal Sevillana	*	*	*	*	****	0	28.4503	x
Olivo de Santa Engracia	Royal	Marantelli	Royal@Marantelli		*	*	*	***	2	19.0131
Olivo de Villamediana	Toffehi Tataouine	Gordal Sevillana	Toffehi Tataouine@Gordal Sevillana		*	*	*	***	1	26.8246	x
Olivo de Villamediana	Samsun Tuzlamalik	Aceituno de Alberite	Samsun Tuzlamalik@Aceituno de Alberite	*		*	*	***	2	17.9729
Olivo del Mulino	Gordal Sevillana	Morchiaio	Gordal Sevillana@Morchiaio	*	*	*	*	****	0	28.3767	x
Olivo di San Lorenzo	Frantoio	Mignolo	Frantoio@Mignolo	*	*	*	*	****	2	22.4713	x
Olivoner	Safrawi	Ocal Cordobesa	Safrawi@Ocal Cordobesa	*		*	*	***	1	22.1475	x
Ornellaia	Frantoio	Oblica	Frantoio@Oblica	*	*	*	*	****	2	26.4829	x
Pajarera	Nerba	Olivo de Maura	Nerba@Olivo de Maura	*	*	*	*	****	2	17.8664
Panisello	Sevillenca	Picual	Sevillenca@Picual	*	*	*	*	****	0	31.741	x
Panseñera	Royeta de Asque	Vera	Royeta de Asque@Vera	*		*	*	***	2	27.999
Panseñera	Royeta de Asque	Domengues	Royeta de Asque@Domengues	*	*	*	*	****	1	38.9056	x
Panseñera	Safrawi	Ayvalik	Safrawi@Ayvalik	*		*	*	***	2	23.6067
Panseñera	Safrawi	Neb Djemel	Safrawi@Neb Djemel	*		*	*	***	2	20.101
Panseñera	Toffehi Tataouine	Safrawi	Toffehi Tataouine@Safrawi		*	*	*	***	1	34.0553
Panseñera	Ulliri i Bardhe i Tiranes	Domengues	Ulliri i Bardhe i Tiranes@Domengues		*	*	*	***	1	41.1659		Conflicting trio discarded in favor of another more likely trio
Passulunara	Biancolilla-1814	Tefah	Biancolilla-1814@Tefah	*	*	*	*	****	2	17.7869	x
Pavo	Gordal Sevillana	Lechín de Granada	Gordal Sevillana@Lechín de Granada	*	*		*	***	0	26.6568	x
Perafort	Arbequina	Verdal del Pallars	Arbequina@Verdal del Pallars	*	*	*	*	****	0	32.2738	x
Picholine Marocaine	Berri Meslal_3	Real Sevillana	Berri Meslal_3@Real Sevillana	*		*	*	***	1	21.8796
Picholine Marocaine	Dwarf D	Rotondella di Melfi	Dwarf D@Rotondella di Melfi	*		*	*	***	2	21.9112
Picholine Marocaine	Unknown OZ1	Real Sevillana	Unknown OZ1@Real Sevillana	*		*	*	***	2	19.5964
Picholine Marocaine	Gordal Sevillana	Lechín de Granada	Gordal Sevillana@Lechín de Granada	*	*	*		***	0	24.456	x
Picholine Marocaine	Souri	Ombligón	Souri@Ombligón	*		*	*	***	1	27.9055		Conflicting trio discarded in favor of another more likely trio
Picholine Marocaine	Souri	Real Sevillana	Souri@Real Sevillana	*		*	*	***	2	24.5033
Pico Limón	Gordal Sevillana	Lechín de Granada	Gordal Sevillana@Lechín de Granada	*	*		*	***	0	26.8904	x
Pico Limón de Grazalema	Cordovil de Serpa	Torcío	Cordovil de Serpa@Torcío	*		*	*	***	2	16.8954
Pico Limón de Grazalema	Rechino	Torcío	Rechino@Torcío	*		*	*	***	2	19.1597
Pico Limón de Grazalema	Gordal Sevillana	Lechín de Granada	Gordal Sevillana@Lechín de Granada	*	*	*		***	0	27.2437	x
Picual	Carrasquillo	Desconocido de Écija	Carrasquillo@Desconocido de Écija		*	*	*	***	1	18.7551
Picual de Almería	Gordal Sevillana	Lechín de Granada	Gordal Sevillana@Lechín de Granada	*	*	*		***	0	22.1444	x
Picuda de Luis	Farga	Argudell	Farga@Argudell	*	*	*	*	****	0	22.7925	x
Picudillo	Marsaline-1684	Redondilla de Logroño	Marsaline-1684@Redondilla de Logroño	*	*		*	***	0	15.5375
Picudo Blanco de Estepa	Gordal Sevillana	Lechín de Granada	Gordal Sevillana@Lechín de Granada	*	*	*		***	0	25.1641	x
Picudo de Labata	Royal	Nerba	Royal@Nerba		*	*	*	***	2	15.2574
Picudo de Labata	Toffehi Tataouine	Gordal Sevillana	Toffehi Tataouine@Gordal Sevillana	*	*	*	*	****	0	27.9218	x
Pidicuddara	Chemlali Sfax	Nocellara del Belice	Chemlali Sfax@Nocellara del Belice	*	*	*	*	****	0	28.5817	x
Pito	Morruda de Segorbe	Verdal de La Fatarella	Morruda de Segorbe@Verdal de La Fatarella	*	*	*	*	****	0	28.5405	x
Pizz'e Carroga	Desconocido de Sojuela_1	Lumiaro	Desconocido de Sojuela_1@Lumiaro		*	*	*	***	2	16.9456
Pizz'e Carroga	Merhavia	Desconocido de Ribafrecha-2511	Merhavia@Desconocido de Ribafrecha-2511	*		*	*	***	2	17.4338
Pizz'e Carroga	Olivo de Leza	Lumiaro	Olivo de Leza@Lumiaro	*	*	*	*	****	1	18.3822		Conflicting trio discarded in favor of another more likely trio
Pizz'e Carroga	Moresca	Lumiaro	Moresca@Lumiaro	*	*	*	*	****	2	15.6862	x
Polinizador	Lechín de Sevilla	Ascolana Tenera	Lechín de Sevilla@Ascolana Tenera		*	*	*	***	1	29.4892	x
Puntoža	Gordal Sevillana	Morchiaio	Gordal Sevillana@Morchiaio	*	*		*	***	0	23.2422	x
Queixal de Porc	Gordal Sevillana	Sollana	Gordal Sevillana@Sollana	*	*	*	*	****	0	29.681	x
Racimal	Gordal Sevillana	Lechín de Granada	Gordal Sevillana@Lechín de Granada	*	*		*	***	0	28.5057	x
Rara de Cabra	Gordal Sevillana	Lechín de Granada	Gordal Sevillana@Lechín de Granada	*	*		*	***	0	27.449	x
Redondilla de Logroño	Desconocido de Quel-2021	Olivo de Santa Engracia	Desconocido de Quel-2021@Olivo de Santa Engracia	*	*	*	*	****	1	18.995
Redondilla de Logroño	Genovesa	Hijarol de Bergasa	Genovesa@Hijarol de Bergasa	*		*	*	***	2	17.6073
Redondilla de Logroño	Gordal Sevillana	Desconocido de Quel-2021	Gordal Sevillana@Desconocido de Quel-2021	*	*	*	*	****	2	19.6536
Redondilla de Logroño	Gordal Sevillana	Hijarol de Bergasa	Gordal Sevillana@Hijarol de Bergasa	*		*	*	***	2	20.5246
Redondilla de Logroño	Samsun Tuzlamalik	Desconocido de Calahorra	Samsun Tuzlamalik@Desconocido de Calahorra		*	*	*	***	1	17.9884
Reixonenca	Fram	Safrawi	Fram@Safrawi		*	*	*	***	1	36.686
Reixonenca	Kothreiki	Safrawi	Kothreiki@Safrawi		*	*	*	***	2	33.0928
Reixonenca	Muixonenca de Torre d' Arques	Manzanella del Mezquin	Muixonenca de Torre d' Arques@Manzanella del Mezquin	*	*	*	*	****	2	37.2632
Reixonenca	Panseñera	Domengues	Panseñera@Domengues		*	*	*	***	1	38.6598
Reixonenca	Panseñera	Muixonenca de Torre d' Arques	Panseñera@Muixonenca de Torre d' Arques		*	*	*	***	2	35.6822
Reixonenca	Royal de Sabiñán	Domengues	Royal de Sabiñán@Domengues		*	*	*	***	2	33.3594
Reixonenca	Royeta de Asque	Domengues	Royeta de Asque@Domengues	*	*	*	*	****	2	31.4432
Reixonenca	Royeta de Asque	Safrawi	Royeta de Asque@Safrawi	*	*	*	*	****	1	31.9811
Reixonenca	Safrawi	Domengues	Safrawi@Domengues	*	*	*	*	****	1	34.0107
Reixonenca	Safrawi	Ayvalik	Safrawi@Ayvalik	*		*	*	***	1	27.6588
Reixonenca	Safrawi	Manzanella del Mezquin	Safrawi@Manzanella del Mezquin	*	*	*	*	****	1	36.0792
Reixonenca	Safrawi	Muixonenca de Torre d' Arques	Safrawi@Muixonenca de Torre d' Arques	*	*	*	*	****	1	33.5266
Reixonenca	Safrawi	Panseñera	Safrawi@Panseñera	*		*	*	***	0	40.4136	x
Reixonenca	Stara Maslina-1999	Domengues	Stara Maslina-1999@Domengues		*	*	*	***	2	29.2585
Reixonenca	Toffehi Tataouine	Safrawi	Toffehi Tataouine@Safrawi		*	*	*	***	1	35.1898
Reixonenca	Ulliri i Bardhe i Tiranes	Safrawi	Ulliri i Bardhe i Tiranes@Safrawi		*	*	*	***	2	30.3497		Trio discarded after validation with additional biological information (chloroplast haplotypes, stigmatic compatibility groups, and androsterility).
Reixonenca	Verdiell	Manzanella del Mezquin	Verdiell@Manzanella del Mezquin		*	*	*	***	2	25.267
Reixonenca	Verdiell	Safrawi	Verdiell@Safrawi		*	*	*	***	2	19.3623
R'Khami	Chemlali Sfax	Abunara	Chemlali Sfax@Abunara	*	*	*	*	****	0	26.7497	x
Roalejo de Arnedo	Toffehi Tataouine	Gordal Sevillana	Toffehi Tataouine@Gordal Sevillana		*	*	*	***	0	26.4424	x
Rogeta	Claramunt	Verdal del Pallars	Claramunt@Verdal del Pallars	*	*	*	*	****	0	31.1301	x
Rogeta	Toffehi Tataouine	Verdal del Pallars	Toffehi Tataouine@Verdal del Pallars		*	*	*	***	2	20.9552		Trio discarded after validation with additional biological information (chloroplast haplotypes, stigmatic compatibility groups, and androsterility).
Rogeta	Verdal del Pallars	Domengues	Verdal del Pallars@Domengues	*	*	*	*	****	2	23.6659
Roieta	Claramunt	Fontllonga	Claramunt@Fontllonga	*		*	*	***	2	22.1855
Roieta	Fontllonga	Olivo de Clavijo_2	Fontllonga@Olivo de Clavijo_2		*	*	*	***	2	15.7711
Roieta	Claramunt	Verdal del Pallars	Claramunt@Verdal del Pallars	*	*	*	*	****	0	32.5284	x
Rotondella di Melfi	Gordal Sevillana	Dulzal de Carmona	Gordal Sevillana@Dulzal de Carmona	*		*	*	***	2	16.5134
Rotondella di Melfi	Gordal Sevillana	Lechín de Granada	Gordal Sevillana@Lechín de Granada	*	*	*		***	0	27.2902	x
Rowghani	Cuoricino	Gerdeh	Cuoricino@Gerdeh		*	*	*	***	2	23.5501
Rowghani	Safrawi	Gerdeh	Safrawi@Gerdeh	*	*	*	*	****	2	24.2745
Rowghani	Safrawi	Shengeh Manjil	Safrawi@Shengeh Manjil	*	*	*	*	****	2	31.2976	x
Royal	Toffehi Tataouine	Gordal Sevillana	Toffehi Tataouine@Gordal Sevillana	*	*	*	*	****	0	30.4182	x
Royal de Calatayud	Hendero	Albas	Hendero@Albas		*	*	*	***	2	16.6197
Royal de Calatayud	Morona de Castellón	Albas	Morona de Castellón @Albas	*	*	*	*	****	2	17.0143
Royal de Calatayud	Redondilla de Logroño	Albas	Redondilla de Logroño@Albas	*	*	*	*	****	2	16.5008
Royal de Calatayud-47	Morchiaio	Ayvalik	Morchiaio@Ayvalik	*		*	*	***	1	27.4331		Trio discarded after validation with additional biological information (chloroplast haplotypes, stigmatic compatibility groups, and androsterility).
Royal de Calatayud-47	Morchiaio	Muixonenca de Torre d' Arques	Morchiaio@Muixonenca de Torre d' Arques	*		*	*	***	0	36.4339
Royal de Calatayud-47	Morchiaio	Verdal de Figols	Morchiaio@Verdal de Figols	*	*	*	*	****	2	26.7521
Royal de Calatayud-47	Griseta	Ayvalik	Griseta@Ayvalik	*		*	*	***	1	25.5847		Trio discarded after validation with additional biological information (chloroplast haplotypes, stigmatic compatibility groups, and androsterility).
Royal de Sabiñán	Safrawi	Panseñera	Safrawi@Panseñera	*	*	*	*	****	2	30.5787
Royal de Sabiñán	Safrawi	Ayvalik	Safrawi@Ayvalik	*	*	*	*	****	0	33.7749	x
Royal de Sabiñán	Toffehi Tataouine	Safrawi	Toffehi Tataouine@Safrawi		*	*	*	***	2	30.68
Rufina	Mignolo Cerretano	Penjoll	Mignolo Cerretano@Penjoll	*	*	*	*	****	1	21.0862
Rufina	Farga	Penjoll	Farga@Penjoll	*	*	*	*	****	0	26.6926	x
S:27_4	Azapa	Empeltre	Azapa@Empeltre	*	*	*	*	****	0	20.6647	x
Safrawi	Baladi	Empeltre	Baladi@Empeltre	*	*	*	*	****	2	15.5307		Trio no selected. High number of possible relationships. This pattern was interpreted as the offspring acting predominantly as a candidate parent rather than representing a true descendant.
Safrawi	Baladi	Mixani	Baladi@Mixani	*	*	*	*	****	1	33.3655
Safrawi	Baladi	Toffahi-SYR	Baladi@Toffahi-SYR	*	*	*	*	****	2	22.7984
Safrawi	Bolvino	Manzanella del Mezquin	Bolvino@Manzanella del Mezquin	*	*	*	*	****	2	33.0336
Safrawi	Chemlali Sig	Jlot	Chemlali Sig@Jlot	*	*		*	***	2	16.8452		Trio discarded after validation with additional biological information (chloroplast haplotypes, stigmatic compatibility groups, and androsterility).
Safrawi	Chemlali Sig	Kothreiki	Chemlali Sig@Kothreiki	*	*		*	***	2	18.7061
Safrawi	Cuoricino	Mahati-1010	Cuoricino@Mahati-1010	*	*	*	*	****	1	30.7434
Safrawi	Cuoricino	Valanolia	Cuoricino@Valanolia	*	*	*	*	****	2	22.0669
Safrawi	Cuoricino	Verdal del Pallars	Cuoricino@Verdal del Pallars	*	*	*		***	1	24.2055
Safrawi	Dolce Agogia	Kelb et Ter	Dolce Agogia@Kelb et Ter	*	*	*	*	****	1	16.8646
Safrawi	Dolce Agogia	Masabi	Dolce Agogia@Masabi	*	*	*	*	****	2	18.5622
Safrawi	Dolce Agogia	Meski	Dolce Agogia@Meski	*	*	*	*	****	0	23.241
Safrawi	Emilia	Salonenque	Emilia@Salonenque	*	*	*	*	****	2	17.628
Safrawi	Emilia	Toffahi-SYR	Emilia@Toffahi-SYR	*	*	*	*	****	2	17.9298
Safrawi	Empeltre	Karydolia	Empeltre@Karydolia	*	*	*	*	****	2	20.9226
Safrawi	Empeltre	Khuokhe	Empeltre@Khuokhe	*	*	*	*	****	1	21.5155
Safrawi	Empeltre	Majhol-1122	Empeltre@Majhol-1122	*	*	*	*	****	2	19.0073
Safrawi	Empeltre	Meski	Empeltre@Meski	*	*	*	*	****	0	27.9824
Safrawi	Ensasi	Celebi (Iznik)	Ensasi@Celebi (Iznik)	*	*	*	*	****	1	28.3886
Safrawi	Farga	Bolvino	Farga@Bolvino	*	*		*	***	2	22.7138		Trio discarded after validation with additional biological information (chloroplast haplotypes, stigmatic compatibility groups, and androsterility).
Safrawi	Farga	Kokerrmadh Elbasani	Farga@Kokerrmadh Elbasani	*	*		*	***	1	24.4906
Safrawi	Farga	Toffahi-SYR	Farga@Toffahi-SYR	*	*		*	***	2	17.968
Safrawi	Grossal de Bovera	Fossenca	Grossal de Bovera@Fossenca	*	*	*		***	1	19.3588
Safrawi	Jlot	Cuoricino	Jlot@Cuoricino	*	*	*	*	****	1	30.1121
Safrawi	Jlot	Ayvalik	Jlot@Ayvalik	*	*	*	*	****	2	24.9051
Safrawi	Jlot	Empeltre	Jlot@Empeltre	*	*	*	*	****	2	21.7517		Trio discarded after validation with additional biological information (chloroplast haplotypes, stigmatic compatibility groups, and androsterility).
Safrawi	Jlot	Farga	Jlot@Farga	*	*	*		***	2	20.1215		Trio discarded after validation with additional biological information (chloroplast haplotypes, stigmatic compatibility groups, and androsterility).
Safrawi	Jlot	Manzanella del Mezquin	Jlot@Manzanella del Mezquin	*	*	*	*	****	2	33.6364
Safrawi	Jlot	Mixani	Jlot@Mixani	*	*	*	*	****	2	32.5971
Safrawi	Jlot	Negral de Bierge	Jlot@Negral de Bierge	*	*	*	*	****	2	35.3236
Safrawi	Jlot	Olivoner	Jlot@Olivoner	*	*	*	*	****	1	27.4467
Safrawi	Jlot	Panseñera	Jlot@Panseñera	*	*	*	*	****	2	31.849
Safrawi	Kallmet	Meski	Kallmet@Meski	*	*	*	*	****	0	30.7414
Safrawi	Kelb et Ter	Manzanella del Mezquin	Kelb et Ter@Manzanella del Mezquin	*	*	*	*	****	2	29.1806
Safrawi	Kelb et Ter	Reixonenca	Kelb et Ter@Reixonenca	*	*	*	*	****	2	29.7378
Safrawi	Kokerrmadh Elbasani	Meski	Kokerrmadh Elbasani@Meski	*	*	*	*	****	2	28.8369
Safrawi	Lastovka	Meski	Lastovka@Meski	*	*	*	*	****	1	26.0808
Safrawi	Llei de Cadaqués	Verdal de Bovera	Llei de Cadaqués@Verdal de Bovera	*		*	*	***	2	16.1652
Safrawi	Mahati-1010	Morisca Picuilla	Mahati-1010@Morisca Picuilla	*		*	*	***	2	20.6193
Safrawi	Meski	Grossal de Bovera	Meski@Grossal de Bovera	*	*	*	*	****	2	28.9499
Safrawi	Meski	Llei de Cadaqués	Meski@Llei de Cadaqués	*	*	*	*	****	2	22.8225
Safrawi	Olivo de Aguamarga	Abou Choki-1115	Olivo de Aguamarga@Abou Choki-1115		*	*	*	***	2	24.6578
Safrawi	Panseñera	Olivo de Ibiza_1	Panseñera@Olivo de Ibiza_1	*		*	*	***	2	27.0949
Safrawi	Rowghani	Valanolia	Rowghani@Valanolia	*	*	*	*	****	1	30.2193
Safrawi	Royal de Calatayud-47	Meski	Royal de Calatayud-47@Meski		*	*	*	***	2	29.6778
Safrawi	Royal de Sabiñán	Celebi (Iznik)	Royal de Sabiñán@Celebi (Iznik)	*	*	*	*	****	2	25.8664
Safrawi	Royal de Sabiñán	Khashabi	Royal de Sabiñán@Khashabi	*	*	*	*	****	2	26.7976
Safrawi	Royal de Sabiñán	Meski	Royal de Sabiñán@Meski	*	*	*	*	****	1	33.0656
Safrawi	Royal de Sabiñán	Olivo de Ibiza_1	Royal de Sabiñán@Olivo de Ibiza_1	*		*	*	***	2	27.8247
Safrawi	Salonenque	Sollana	Salonenque@Sollana	*	*	*	*	****	2	20.628
Safrawi	Aubenc	Ayvalik	Aubenc@Ayvalik	*	*	*	*	****	1	29.4145
Safrawi	Sayfi	Ayvalik	Sayfi@Ayvalik	*	*	*	*	****	2	25.5384
Safrawi	Sollana	Agouromanakolia	Sollana@Agouromanakolia	*	*	*	*	****	1	29.6544
Safrawi	Sollana	Celebi (Iznik)	Sollana@Celebi (Iznik)	*	*	*	*	****	2	20.5498
Safrawi	Sollana	Ayvalik	Sollana@Ayvalik	*	*	*	*	****	1	24.799		Trio discarded after validation with additional biological information (chloroplast haplotypes, stigmatic compatibility groups, and androsterility).
Safrawi	Sollana	Grossal de Bovera	Sollana@Grossal de Bovera	*	*	*	*	****	2	27.8646
Safrawi	Sollana	Khashabi	Sollana@Khashabi	*	*	*	*	****	2	19.1217
Safrawi	Sollana	Llei de Cadaqués	Sollana@Llei de Cadaqués	*	*	*	*	****	1	23.1468
Safrawi	Sollana	Sayfi	Sollana@Sayfi	*	*	*	*	****	2	23.1389
Safrawi	Sollana	Tío Blas	Sollana@Tío Blas	*	*	*	*	****	2	24.4571
Safrawi	Tebabs	Sollana	Tebabs @Sollana	*	*	*	*	****	1	31.36
Safrawi	Toffahi-SYR	Claramunt	Toffahi-SYR@Claramunt	*	*	*	*	****	0	36.1577
Safrawi	Toffahi-SYR	Ayvalik	Toffahi-SYR@Ayvalik	*	*	*	*	****	2	23.977
Safrawi	Toffahi-SYR	Empeltre	Toffahi-SYR@Empeltre	*	*	*	*	****	1	21.838
Safrawi	Toffahi-SYR	Fontllonga	Toffahi-SYR@Fontllonga	*		*	*	***	2	20.6703
Safrawi	Toffahi-SYR	Fram	Toffahi-SYR@Fram	*	*	*	*	****	2	28.683
Safrawi	Toffahi-SYR	Grossal de Bovera	Toffahi-SYR@Grossal de Bovera	*	*	*	*	****	2	30.6438
Safrawi	Toffahi-SYR	Karydolia	Toffahi-SYR@Karydolia	*	*	*	*	****	2	27.2523
Safrawi	Toffahi-SYR	Manzanella del Mezquin	Toffahi-SYR@Manzanella del Mezquin	*	*	*	*	****	2	29.0001
Safrawi	Toffahi-SYR	Moixonenca de Rafels	Toffahi-SYR@Moixonenca de Rafels	*	*	*	*	****	2	26.423
Safrawi	Toffahi-SYR	Royal de Calatayud-47	Toffahi-SYR@Royal de Calatayud-47	*		*	*	***	2	29.6722
Safrawi	Toffahi-SYR	Royal de Sabiñán	Toffahi-SYR@Royal de Sabiñán	*	*	*	*	****	1	32.3905
Safrawi	Toffahi-SYR	Salonenque	Toffahi-SYR@Salonenque	*	*	*	*	****	1	27.8369
Safrawi	Toffahi-SYR	Verdal de Bovera	Toffahi-SYR@Verdal de Bovera	*		*	*	***	1	23.5016
Safrawi	Toffahi-SYR	Verdal de Figols	Toffahi-SYR@Verdal de Figols	*	*	*	*	****	1	35.2427
Safrawi	Trylia	Kokerrmadh Elbasani	Trylia@Kokerrmadh Elbasani	*	*	*	*	****	2	26.9573
Safrawi	Ulliri i Bardhe i Tiranes	Khuokhe	Ulliri i Bardhe i Tiranes@Khuokhe	*	*	*	*	****	2	26.9731
Safrawi	Valanolia	Ayvalik	Valanolia@Ayvalik	*	*	*	*	****	2	21.7615
Safrawi-1116	Saifi	Royal de Sabiñán	Saifi@Royal de Sabiñán	*		*	*	***	2	32.4432
Safrawi-1116	Saifi	Safrawi	Saifi@Safrawi	*	*	*	*	****	0	38.004	x
Salgar Redondo	Gordal Sevillana	Lechín de Granada	Gordal Sevillana@Lechín de Granada	*	*	*		***	0	24.4875	x
Samanli	Gordal Sevillana	Gemlik	Gordal Sevillana@Gemlik		*	*	*	***	2	29.6088	x
Samsun Salamuralik	Gordal Sevillana	Sinop no 1	Gordal Sevillana@Sinop no 1	*		*	*	***	2	21.2719
Samsun Salamuralik	Sacakli otur	Carolea	Sacakli otur@Carolea	*	*	*	*	****	2	15.1964
Samsun Salamuralik	Sacakli otur	Cekiste	Sacakli otur@Cekiste	*	*	*	*	****	2	18.1755
Samsun Salamuralik	Gordal Sevillana	Kotruvsi	Gordal Sevillana@Kotruvsi	*		*	*	***	2	27.3887	x
Samsun Tuzlamalik	Kothreiki	Gordal Sevillana	Kothreiki@Gordal Sevillana		*	*	*	***	1	29.2075	x
Sandalio	Verdial de Badajoz	Galega Vulgar	Verdial de Badajoz@Galega Vulgar	*	*	*	*	****	0	34.8056	x
Santa Martinenga	Mansa	Cipresino	Mansa@Cipresino	*	*		*	***	2	16.5811	x
Sarrut	Claramunt	Verdal del Pallars	Claramunt@Verdal del Pallars	*	*	*	*	****	0	29.2847	x
Sati	Gordal Sevillana	Gorvele	Gordal Sevillana@Gorvele	*		*	*	***	1	31.3668
Sati	Gorvele	Samanli	Gorvele@Samanli		*	*	*	***	2	33.7753
Sati	Gemlik	Gorvele	Gemlik@Gorvele	*		*	*	***	2	36.1631		Conflicting trio discarded in favor of another more likely trio
Sayfi	Saifi	Safrawi	Saifi@Safrawi		*	*	*	***	1	31.9874	x
Sebhawy	Gordal Sevillana	Lechín de Granada	Gordal Sevillana@Lechín de Granada	*	*	*		***	0	23.9788	x
Selection-1	Frantoio	Picual	Frantoio@Picual	*		*	*	***	0	23.79	X
Selection-2	Frantoio	Picual	Frantoio@Picual	*		*	*	***	1	26.8464	x
Selection-3	Frantoio	Picual	Frantoio@Picual	*	*	*		***	0	25.7761	x
Selection-4	Frantoio	Picual	Frantoio@Picual	*		*	*	***	0	21.74	X
Selection-5	Arbosana	Chiquitita	Arbosana@Chiquitita		*	*	*	***	1	31.9679	x
Selection-6	Arbequina	Picual	Arbequina@Picual	*	*	*	*	****	0	23.9183	x
Selection-7	Arbequina	Picual	Arbequina@Picual	*	*	*	*	****	0	26.4104	x
Selection-8	Arbosana	Chiquitita	Arbosana@Chiquitita	*	*	*	*	****	0	35.4957	x
Semidana	Gordal Sevillana	Bosana	Gordal Sevillana@Bosana		*	*	*	***	2	22.4425	x
Semni Djebeniana	Olivastra Seggianese	Lianolia Kerkyras	Olivastra Seggianese@Lianolia Kerkyras	*		*	*	***	2	31.3345
Semni Djebeniana	Thiaki	Lianolia Kerkyras	Thiaki@Lianolia Kerkyras	*		*	*	***	2	27.8897
Semni Djebeniana	Toffehi Tataouine	Dokkar	Toffehi Tataouine@Dokkar	*		*	*	***	2	39.6322	x
Sennara	Toffahi	Chemlali Sfax	Toffahi@Chemlali Sfax	*	*	*	*	****	0	35.5464	x
Sevillenca	Patronet	Desconocido de Alcanadre_1	Patronet@Desconocido de Alcanadre_1	*	*	*		***	2	19.5701	x
Shame	Zaity	Saifi	Zaity@Saifi		*	*	*	***	1	40.0889	x
Shami Modabl	Mawi	Baladi Hermel-2074	Mawi@Baladi Hermel-2074	*		*	*	***	2	30.0326		Conflicting trio discarded in favor of another more likely trio
Sikitita_2	Arbequina	Picual	Arbequina@Picual	*	*	*	*	****	0	27.2707	x
Sinawy	Chemlali Sfax	Balady	Chemlali Sfax@Balady	*		*	*	***	2	26.7766	x
Sinop no 6	Genovesa	Konservolia	Genovesa@Konservolia	*	*	*	*	****	2	16.4742
Sinop no 6	Genovesa	Marantelli	Genovesa@Marantelli	*	*	*	*	****	2	17.2244	x
Siurona	Morrut	Arbequina	Morrut@Arbequina	*	*	*	*	****	0	33.8997	x
Sollana	Safrawi	Queixal de Porc	Safrawi@Queixal de Porc	*	*	*	*	****	2	19.8971
Sollana	Safrawi	Calles_1	Safrawi@Calles_1	*	*	*	*	****	0	27.0842		Conflicting trio discarded in favor of another more likely trio
Souidi	Unknown OZ1	Dolce Agogia	Unknown OZ1@Dolce Agogia		*	*	*	***	2	19.9709	x
Souri	Leccino	Nevado Basto	Leccino@Nevado Basto	*	*	*	*	****	2	21.8432
Souri	Leccino	Picholine Marocaine	Leccino@Picholine Marocaine	*	*	*	*	****	0	35.4582	x
Tachuno	Gordal Sevillana	Lechín de Granada	Gordal Sevillana@Lechín de Granada	*	*	*		***	0	26.0524	x
Tarabelsi	Jlot	Baladi Remadieh-2082	Jlot@Baladi Remadieh-2082	*		*	*	***	2	37.8841
Tarabelsi	Jlot	Baladi	Jlot@Baladi	*	*	*	*	****	0	50.5364	x
Tempranillo de Lucena	Gordal Sevillana	Lechín de Granada	Gordal Sevillana@Lechín de Granada	*	*	*		***	0	25.595	x
Tempranillo de Yeste	Semidana	Lechín de Granada	Semidana@Lechín de Granada	*	*	*		***	0	16.7737
Teta de la Vaca	Lechín de Sevilla	Picholine Marocaine	Lechín de Sevilla@Picholine Marocaine		*	*	*	***	1	26.7802	x
Tío Blas	Safrawi	Lechín de Granada	Safrawi@Lechín de Granada	*	*	*	*	****	0	29.186	x
Toffahi-SYR	Ayrouni-1599	Morisca Picuilla	Ayrouni-1599@Morisca Picuilla	*		*	*	***	2	21.1829		Conflicting trio discarded in favor of another more likely trio
Toffehi Tataouine	Arroniz	Domengues	Arroniz@Domengues	*	*	*	*	****	1	28.8289		Trio no selected. High number of possible relationships. This pattern was interpreted as the offspring acting predominantly as a candidate parent rather than representing a true descendant.
Toffehi Tataouine	Arroniz	Neb Djemel	Arroniz@Neb Djemel	*	*	*	*	****	1	19.1511
Toffehi Tataouine	Bidh Hmam	Desconocido de Clavijo_2	Bidh Hmam@Desconocido de Clavijo_2		*	*	*	***	1	15.9434
Toffehi Tataouine	Bidh Hmam	Lechín de Granada	Bidh Hmam@Lechín de Granada		*	*	*	***	1	15.5359
Toffehi Tataouine	Bosana	Cordobés de Cornago	Bosana@Cordobés de Cornago	*	*	*	*	****	2	20.422
Toffehi Tataouine	Bosana	Desconocido de Ribafrecha_1	Bosana@Desconocido de Ribafrecha_1	*	*	*	*	****	1	18.696
Toffehi Tataouine	Bosana	Picudo de Labata	Bosana@Picudo de Labata	*	*	*	*	****	1	19.4061
Toffehi Tataouine	Caninese	Domengues	Caninese@Domengues	*	*	*	*	****	1	28.8362
Toffehi Tataouine	Caninese	Fram	Caninese@Fram	*	*	*	*	****	2	27.9382
Toffehi Tataouine	Chemlali Zarzis	Desconocido de Ausejo	Chemlali Zarzis@Desconocido de Ausejo	*	*	*	*	****	1	18.5765
Toffehi Tataouine	Chemlali Zarzis	Desconocido de Clavijo_1	Chemlali Zarzis@Desconocido de Clavijo_1	*	*	*	*	****	1	16.8293
Toffehi Tataouine	Chemlali Zarzis	Machazo de Ribafrecha	Chemlali Zarzis@Machazo de Ribafrecha	*	*	*	*	****	1	19.4611
Toffehi Tataouine	Chemlali Zarzis	Olivo de Clavijo_1	Chemlali Zarzis@Olivo de Clavijo_1	*	*	*	*	****	1	15.422
Toffehi Tataouine	Claramunt	Mançanal d'Arnes	Claramunt@Mançanal d'Arnes	*	*	*	*	****	2	22.1058
Toffehi Tataouine	Claramunt	Negret	Claramunt@Negret	*	*	*	*	****	2	20.4267
Toffehi Tataouine	Cordobés de Cornago	Domengues	Cordobés de Cornago@Domengues	*	*	*	*	****	2	27.1272
Toffehi Tataouine	Cordobés de Cornago	Lechín de Granada	Cordobés de Cornago@Lechín de Granada	*	*	*	*	****	2	15.1825
Toffehi Tataouine	Desconocido de Ausejo	Domengues	Desconocido de Ausejo@Domengues	*	*	*	*	****	2	26.7551
Toffehi Tataouine	Desconocido de Ausejo	Manzanella del Mezquin	Desconocido de Ausejo@Manzanella del Mezquin	*		*	*	***	2	23.985
Toffehi Tataouine	Desconocido de Clavijo_2	Domengues	Desconocido de Clavijo_2@Domengues	*	*	*	*	****	2	24.658
Toffehi Tataouine	Desconocido de Clavijo_2	Ayvalik	Desconocido de Clavijo_2@Ayvalik	*		*	*	***	2	19.8999
Toffehi Tataouine	Desconocido de Ribafrecha_1	Claramunt	Desconocido de Ribafrecha_1@Claramunt	*	*	*	*	****	2	22.33
Toffehi Tataouine	Desconocido de Ribafrecha_1	Domengues	Desconocido de Ribafrecha_1@Domengues	*	*	*	*	****	1	29.0135
Toffehi Tataouine	Desconocido de Ribafrecha_1	Ayvalik	Desconocido de Ribafrecha_1@Ayvalik	*		*	*	***	1	22.6766
Toffehi Tataouine	Desconocido de Villamediana_1	Domengues	Desconocido de Villamediana_1@Domengues	*	*	*	*	****	2	24.3452
Toffehi Tataouine	Desconocido de Villamediana_1	Ayvalik	Desconocido de Villamediana_1@Ayvalik	*		*	*	***	2	19.9078
Toffehi Tataouine	Morchiaio	Desconocido de Ribafrecha_1	Morchiaio@Desconocido de Ribafrecha_1	*	*	*	*	****	1	15.3064
Toffehi Tataouine	Morchiaio	Mançanal d'Arnes	Morchiaio@Mançanal d'Arnes	*	*	*	*	****	0	21.5702
Toffehi Tataouine	El Chatan	Aloreña	El Chatan@Aloreña	*	*	*	*	****	1	16.156
Toffehi Tataouine	El Chatan	Cordobés de Cornago	El Chatan@Cordobés de Cornago	*	*	*	*	****	1	20.8377
Toffehi Tataouine	El Chatan	Olivo de Logroño	El Chatan@Olivo de Logroño	*		*	*	***	2	15.0019
Toffehi Tataouine	El Chatan	Olivo de Santa Engracia	El Chatan@Olivo de Santa Engracia	*	*	*	*	****	1	15.9585
Toffehi Tataouine	El Chatan	Panseñera	El Chatan@Panseñera	*		*	*	***	2	20.5254
Toffehi Tataouine	Fram	Agouromanakolia	Fram@Agouromanakolia	*	*	*	*	****	2	33.9249
Toffehi Tataouine	Fram	Picudo de Labata	Fram@Picudo de Labata	*	*	*	*	****	2	25.0948
Toffehi Tataouine	Grossanne	El Chatan	Grossanne@El Chatan	*	*	*	*	****	1	16.6414
Toffehi Tataouine	Kokerrmadh Elbasani	Moraiolo	Kokerrmadh Elbasani@Moraiolo		*	*	*	***	1	24.1812
Toffehi Tataouine	Kotruvsi	Desconocido de Ausejo	Kotruvsi@Desconocido de Ausejo	*	*	*	*	****	2	26.0564
Toffehi Tataouine	Kotruvsi	Olivo de Clavijo_3	Kotruvsi@Olivo de Clavijo_3	*	*	*	*	****	1	35.9706		Conflicting trio discarded in favor of another more likely trio
Toffehi Tataouine	Koutsourelia	Desconocido de Clavijo_4	Koutsourelia@Desconocido de Clavijo_4		*	*	*	***	2	17.0894
Toffehi Tataouine	Lechín de Granada	Olivo de Clavijo_2	Lechín de Granada@Olivo de Clavijo_2	*	*	*	*	****	1	16.0115
Toffehi Tataouine	Lechín de Granada	Pidicuddara	Lechín de Granada@Pidicuddara	*		*	*	***	2	15.0902
Toffehi Tataouine	Lianolia Kerkyras	Agouromanakolia	Lianolia Kerkyras@Agouromanakolia	*	*	*	*	****	2	19.1679
Toffehi Tataouine	Lianolia Kerkyras	Bolvino	Lianolia Kerkyras@Bolvino	*		*	*	***	1	23.4696
Toffehi Tataouine	Lianolia Kerkyras	Claramunt	Lianolia Kerkyras@Claramunt	*	*	*	*	****	2	18.4923
Toffehi Tataouine	Managjel	Lechín de Granada	Managjel@Lechín de Granada		*	*	*	***	2	16.2556
Toffehi Tataouine	Mançanal d'Arnes	Moixonenca de Rafels	Mançanal d'Arnes@Moixonenca de Rafels	*		*	*	***	2	24.763
Toffehi Tataouine	Marsaline-1509	Domengues	Marsaline-1509@Domengues	*	*	*	*	****	1	30.3217
Toffehi Tataouine	Marsaline-1509	Lianolia Kerkyras	Marsaline-1509@Lianolia Kerkyras	*	*	*	*	****	1	15.7978
Toffehi Tataouine	Marsaline-1509	Mfartah Blettech	Marsaline-1509@Mfartah Blettech	*	*	*	*	****	2	15.2248
Toffehi Tataouine	Mastoidis	Aloreña	Mastoidis@Aloreña		*	*	*	***	2	22.8552
Toffehi Tataouine	Mfartah Blettech	Agouromanakolia	Mfartah Blettech@Agouromanakolia	*	*	*	*	****	2	20.0416
Toffehi Tataouine	Mixani	Desconocido de Ausejo	Mixani@Desconocido de Ausejo		*	*	*	***	2	25.3012
Toffehi Tataouine	Moraiolo	Cordobés de Cornago	Moraiolo@Cordobés de Cornago	*	*	*	*	****	2	16.8778
Toffehi Tataouine	Moraiolo	Desconocido de Clavijo_2	Moraiolo@Desconocido de Clavijo_2	*	*	*	*	****	1	18.0267
Toffehi Tataouine	Morisca de Mancor	Domengues	Morisca de Mancor@Domengues		*	*	*	***	1	30.5395
Toffehi Tataouine	Nación	Domengues	Nación@Domengues	*	*	*	*	****	2	28.3969
Toffehi Tataouine	Nación	Royal de Sabiñán	Nación@Royal de Sabiñán	*		*	*	***	2	22.8295
Toffehi Tataouine	Neb Djemel	Bolvino	Neb Djemel@Bolvino	*		*	*	***	2	19.6454
Toffehi Tataouine	Neb Djemel	Olivo de Clavijo_1	Neb Djemel@Olivo de Clavijo_1	*	*	*	*	****	1	17.7986
Toffehi Tataouine	Neb Djemel	Olivo de Ribafrecha-2512	Neb Djemel@Olivo de Ribafrecha-2512	*	*	*	*	****	1	15.7734
Toffehi Tataouine	Negret	Olivo de Logroño	Negret@Olivo de Logroño	*		*	*	***	2	17.1872
Toffehi Tataouine	Negret	Rogeta	Negret@Rogeta	*		*	*	***	2	15.942
Toffehi Tataouine	Olivastra Seggianese	Aceitunero de Préjano	Olivastra Seggianese@Aceitunero de Préjano	*		*	*	***	1	17.8964
Toffehi Tataouine	Olivastra Seggianese	Aloreña	Olivastra Seggianese@Aloreña	*	*	*	*	****	0	17.6684
Toffehi Tataouine	Olivastra Seggianese	Bosana	Olivastra Seggianese@Bosana	*	*	*	*	****	1	16.988
Toffehi Tataouine	Olivastra Seggianese	Desconocido de Ausejo	Olivastra Seggianese@Desconocido de Ausejo	*	*	*	*	****	1	16.2899
Toffehi Tataouine	Olivastra Seggianese	Desconocido de Clavijo_1	Olivastra Seggianese@Desconocido de Clavijo_1	*	*	*	*	****	0	19.7051
Toffehi Tataouine	Olivastra Seggianese	Domengues	Olivastra Seggianese@Domengues	*	*	*	*	****	2	24.466
Toffehi Tataouine	Olivastra Seggianese	Fram	Olivastra Seggianese@Fram	*	*	*	*	****	1	26.5542
Toffehi Tataouine	Olivastra Seggianese	Grossanne	Olivastra Seggianese@Grossanne	*	*	*	*	****	0	16.9713
Toffehi Tataouine	Olivastra Seggianese	Manzanella del Mezquin	Olivastra Seggianese@Manzanella del Mezquin	*		*	*	***	1	24.9238
Toffehi Tataouine	Olivastra Seggianese	Moixonenca de Rafels	Olivastra Seggianese@Moixonenca de Rafels	*		*	*	***	1	22.9804
Toffehi Tataouine	Olivastra Seggianese	Neb Djemel	Olivastra Seggianese@Neb Djemel	*	*	*	*	****	0	19.7775
Toffehi Tataouine	Olivastra Seggianese	Olivo de Clavijo_2	Olivastra Seggianese@Olivo de Clavijo_2	*	*	*	*	****	1	15.7172
Toffehi Tataouine	Olivastra Seggianese	Olivo de Clavijo_4	Olivastra Seggianese@Olivo de Clavijo_4	*	*	*	*	****	1	16.9679
Toffehi Tataouine	Olivastra Seggianese	Olivo de Logroño	Olivastra Seggianese@Olivo de Logroño	*		*	*	***	1	18.4212
Toffehi Tataouine	Olivastra Seggianese	Olivo de Ribafrecha-2512	Olivastra Seggianese@Olivo de Ribafrecha-2512	*	*	*	*	****	0	16.9927
Toffehi Tataouine	Olivastra Seggianese	Panseñera	Olivastra Seggianese@Panseñera	*		*	*	***	2	22.0543
Toffehi Tataouine	Olivastra Seggianese	Picudo de Bergasa	Olivastra Seggianese@Picudo de Bergasa	*	*	*	*	****	1	15.7078
Toffehi Tataouine	Olivastra Seggianese	Reixonenca	Olivastra Seggianese@Reixonenca	*		*	*	***	2	22.7187
Toffehi Tataouine	Olivastra Seggianese	Roalejo de Arnedo	Olivastra Seggianese@Roalejo de Arnedo	*		*	*	***	1	15.6807
Toffehi Tataouine	Olivastra Seggianese	Rogeta	Olivastra Seggianese@Rogeta	*		*	*	***	1	18.7167
Toffehi Tataouine	Olivastra Seggianese	Rossellino	Olivastra Seggianese@Rossellino	*	*	*	*	****	1	15.1303
Toffehi Tataouine	Olivastra Seggianese	Royal de Sabiñán	Olivastra Seggianese@Royal de Sabiñán	*		*	*	***	2	19.0054
Toffehi Tataouine	Olivastra Seggianese	Verdal de Figols	Olivastra Seggianese@Verdal de Figols	*		*	*	***	1	24.19
Toffehi Tataouine	Olivastra Seggianese	Verdale de l'Hérault	Olivastra Seggianese@Verdale de l'Hérault	*	*	*	*	****	0	19.7011
Toffehi Tataouine	Olivastra Seggianese	Zuzorka	Olivastra Seggianese@Zuzorka	*	*	*	*	****	1	17.1277
Toffehi Tataouine	Olivo de Alberite	Ayvalik	Olivo de Alberite@Ayvalik	*		*	*	***	2	21.3241
Toffehi Tataouine	Olivo de Clavijo_1	Domengues	Olivo de Clavijo_1@Domengues	*	*	*	*	****	2	24.4721
Toffehi Tataouine	Olivo de Clavijo_2	Ayvalik	Olivo de Clavijo_2@Ayvalik	*		*	*	***	2	18.5635
Toffehi Tataouine	Olivo de Clavijo_4	Ayvalik	Olivo de Clavijo_4@Ayvalik	*		*	*	***	2	21.2569
Toffehi Tataouine	Olivo de Leza	Domengues	Olivo de Leza@Domengues	*	*	*	*	****	2	24.6985
Toffehi Tataouine	Olivo de Leza	Ayvalik	Olivo de Leza@Ayvalik	*		*	*	***	2	18.7594
Toffehi Tataouine	Olivo de Murillo de Río Leza	Domengues	Olivo de Murillo de Río Leza@Domengues	*	*		*	***	1	25.4323
Toffehi Tataouine	Olivo de Murillo de Río Leza	Negret	Olivo de Murillo de Río Leza@Negret	*	*		*	***	0	17.222
Toffehi Tataouine	Olivo de Ribafrecha-2509	Domengues	Olivo de Ribafrecha-2509@Domengues	*	*	*	*	****	0	31.9385
Toffehi Tataouine	Olivo de Ribafrecha-2512	Domengues	Olivo de Ribafrecha-2512@Domengues	*	*	*	*	****	2	22.6005
Toffehi Tataouine	Olivo de Ribafrecha-2512	Ayvalik	Olivo de Ribafrecha-2512@Ayvalik	*		*	*	***	2	17.4149
Toffehi Tataouine	Olivo de Ribafrecha-2512	Manzanella del Mezquin	Olivo de Ribafrecha-2512@Manzanella del Mezquin	*		*	*	***	2	22.4482
Toffehi Tataouine	Olivo de Santa Engracia	Ayvalik	Olivo de Santa Engracia@Ayvalik	*		*	*	***	2	19.234
Toffehi Tataouine	Olivo de Sojuela	Domengues	Olivo de Sojuela@Domengues	*	*	*	*	****	2	23.8056
Toffehi Tataouine	Panseñera	Desconocido de Ausejo	Panseñera@Desconocido de Ausejo		*	*	*	***	2	22.1745
Toffehi Tataouine	Panseñera	Desconocido de Sojuela_1	Panseñera@Desconocido de Sojuela_1		*	*	*	***	2	22.7386
Toffehi Tataouine	Panseñera	Mançanal d'Arnes	Panseñera@Mançanal d'Arnes		*	*	*	***	2	21.2382
Toffehi Tataouine	Panseñera	Olivo de Ribafrecha-2509	Panseñera@Olivo de Ribafrecha-2509		*	*	*	***	2	20.1187
Toffehi Tataouine	Panseñera	Picudo de Labata	Panseñera@Picudo de Labata		*	*	*	***	2	21.0509
Toffehi Tataouine	Picudo de Bergasa	Smertolia	Picudo de Bergasa@Smertolia	*		*	*	***	2	17.4553
Toffehi Tataouine	Picudo de Labata	Domengues	Picudo de Labata@Domengues	*	*	*	*	****	0	32.85
Toffehi Tataouine	Picudo de Labata	Manzanella del Mezquin	Picudo de Labata@Manzanella del Mezquin	*		*	*	***	1	25.1429
Toffehi Tataouine	Rossellino	Agouromanakolia	Rossellino@Agouromanakolia	*	*	*	*	****	1	27.1285
Toffehi Tataouine	Rossellino	Amargoso	Rossellino@Amargoso	*	*	*	*	****	0	24.4608
Toffehi Tataouine	Rossellino	Claramunt	Rossellino@Claramunt	*	*	*	*	****	2	25.5743
Toffehi Tataouine	Rossellino	Desconocido de Ausejo	Rossellino@Desconocido de Ausejo	*	*	*	*	****	2	14.9933
Toffehi Tataouine	Rossellino	Desconocido de Villamediana_1	Rossellino@Desconocido de Villamediana_1	*	*	*	*	****	1	22.3095
Toffehi Tataouine	Rossellino	Ayvalik	Rossellino@Ayvalik	*		*	*	***	2	20.5232
Toffehi Tataouine	Rossellino	Mançanal d'Arnes	Rossellino@Mançanal d'Arnes	*	*	*	*	****	1	19.3357
Toffehi Tataouine	Rossellino	Olivo de Clavijo_3	Rossellino@Olivo de Clavijo_3	*	*	*	*	****	1	21.5132
Toffehi Tataouine	Rossellino	Olivo de Murillo de Río Leza	Rossellino@Olivo de Murillo de Río Leza	*	*	*		***	1	15.5131
Toffehi Tataouine	Rossellino	Olivo de Ribafrecha-2512	Rossellino@Olivo de Ribafrecha-2512	*	*	*	*	****	2	16.679
Toffehi Tataouine	Rossellino	Picudo de Labata	Rossellino@Picudo de Labata	*	*	*	*	****	0	22.6822
Toffehi Tataouine	Rossellino	Rogeta	Rossellino@Rogeta	*		*	*	***	2	18.5093
Toffehi Tataouine	Rossellino	Verdal de Ribafrecha	Rossellino@Verdal de Ribafrecha	*	*	*	*	****	2	15.2741
Toffehi Tataouine	Rossellino	Verdale de l'Hérault	Rossellino@Verdale de l'Hérault	*	*	*	*	****	2	17.4258
Toffehi Tataouine	Royal de Calatayud-47	Olivo de Ribafrecha-2512	Royal de Calatayud-47@Olivo de Ribafrecha-2512		*	*	*	***	2	20.7944
Toffehi Tataouine	Royal	Agouromanakolia	Royal@Agouromanakolia	*	*	*	*	****	2	22.2624
Toffehi Tataouine	Royal	Bosana	Royal@Bosana	*	*	*	*	****	2	17.0894
Toffehi Tataouine	Royal	Claramunt	Royal@Claramunt	*	*	*	*	****	1	26.4084
Toffehi Tataouine	Royal	Domengues	Royal@Domengues	*	*	*	*	****	2	23.7172
Toffehi Tataouine	Royal	Ayvalik	Royal@Ayvalik	*		*	*	***	2	19.7092
Toffehi Tataouine	Semni Djebeniana	Olivo de Clavijo_4	Semni Djebeniana@Olivo de Clavijo_4	*	*	*	*	****	1	19.4693
Toffehi Tataouine	Semni Djebeniana	Olivo de Villamediana	Semni Djebeniana@Olivo de Villamediana	*		*	*	***	2	15.7798
Toffehi Tataouine	Semni Djebeniana	Rogeta	Semni Djebeniana@Rogeta	*		*	*	***	2	15.0156
Toffehi Tataouine	Smertolia	Olivo de Leza	Smertolia@Olivo de Leza		*	*	*	***	1	21.0635
Toffehi Tataouine	Tounsi Gafsa	Desconocido de Ausejo	Tounsi Gafsa@Desconocido de Ausejo		*	*	*	***	2	23.9566
Toffehi Tataouine	Tounsi Gafsa	Neb Djemel	Tounsi Gafsa@Neb Djemel		*	*	*	***	2	23.0553
Toffehi Tataouine	Tounsi Gafsa	Rossellino	Tounsi Gafsa@Rossellino		*	*	*	***	2	23.9907
Toffehi Tataouine	Ulliri i Bardhe i Tiranes	El Chatan	Ulliri i Bardhe i Tiranes@El Chatan		*	*	*	***	2	20.7969
Toffehi Tataouine	Ulliri i Bardhe i Tiranes	Lechín de Granada	Ulliri i Bardhe i Tiranes@Lechín de Granada		*	*	*	***	2	18.7684
Toffehi Tataouine	Ulliri i Bardhe i Tiranes	Verdal de Ribafrecha	Ulliri i Bardhe i Tiranes@Verdal de Ribafrecha		*	*	*	***	2	23.04
Toffehi Tataouine	Verdal de Bovera	Olivo de Ribafrecha-2512	Verdal de Bovera@Olivo de Ribafrecha-2512		*	*	*	***	2	16.1752
Toffehi Tataouine	Verdal de Ribafrecha	Moixonenca de Rafels	Verdal de Ribafrecha@Moixonenca de Rafels	*		*	*	***	2	24.1575
Toffehi Tataouine	Verdale de l'Hérault	Agouromanakolia	Verdale de l'Hérault@Agouromanakolia	*	*	*	*	****	2	23.8186
Toffehi Tataouine	Verdale de l'Hérault	Manzanella del Mezquin	Verdale de l'Hérault@Manzanella del Mezquin	*		*	*	***	2	26.7025
Toffehi Tataouine	Verdale de l'Hérault	Panseñera	Verdale de l'Hérault@Panseñera	*		*	*	***	2	21.7875
Toffehi Tataouine	Zuzorka	Bosana	Zuzorka@Bosana	*	*	*	*	****	2	19.6183
Toffehi Tataouine	Zuzorka	Machazo de Ribafrecha	Zuzorka@Machazo de Ribafrecha	*	*	*	*	****	1	24.7818
Toffehi Tataouine	Zuzorka	Olivo de Murillo de Río Leza	Zuzorka@Olivo de Murillo de Río Leza	*	*	*		***	1	15.9155
Toffehi Tataouine	Zuzorka	Olivo de Ribafrecha-2509	Zuzorka@Olivo de Ribafrecha-2509	*	*	*	*	****	2	16.1818
Toruno	Gordal Sevillana	Lechín de Granada	Gordal Sevillana@Lechín de Granada	*	*	*		***	0	23.1238	x
Tounsi Gafsa	Marsaline-1684	Claramunt	Marsaline-1684@Claramunt		*	*	*	***	2	16.5297
Tounsi Gafsa	Marsaline-1684	Jemri Bouchouka	Marsaline-1684@Jemri Bouchouka		*	*	*	***	2	21.0367
Tounsi Gafsa	Jemri Bouchouka	Nocellara del Belice	Jemri Bouchouka@Nocellara del Belice	*	*	*	*	****	0	35.4196	x
Tragolia	Koroneiki	Kalamon	Koroneiki@Kalamon	*	*	*	*	****	0	24.4638	x
Trylia	Safrawi	Ogliarola del Bradano	Safrawi@Ogliarola del Bradano	*	*	*	*	****	0	29.135	x
Ulliri i Bardhe i Tiranes	Dolce Agogia	Panseñera	Dolce Agogia@Panseñera	*		*	*	***	2	20.564
Ulliri i Bardhe i Tiranes	Kothreiki	Panseñera	Kothreiki@Panseñera	*		*	*	***	2	38.0563		Conflicting trio discarded in favor of another more likely trio
Ulliri i Bardhe i Tiranes	Safrawi	Panseñera	Safrawi@Panseñera	*		*	*	***	1	33.9672
Ulliri i Bardhe i Tiranes	Stara Maslina-1999	Panseñera	Stara Maslina-1999@Panseñera	*		*	*	***	1	36.5606
Ulliri i Bardhe i Tiranes	Toffehi Tataouine	Safrawi	Toffehi Tataouine@Safrawi		*	*	*	***	1	33.7105
Ulliri i Bardhe i Tiranes	Safrawi	Managjel	Safrawi@Managjel	*	*	*	*	****	2	27.8151
Ulliri Shekullor Berat	Safrawi	Ogliarola del Bradano	Safrawi@Ogliarola del Bradano	*	*	*	*	****	0	28.3001	x
Unafka	Mignolo Cerretano	Konservolia	Mignolo Cerretano@Konservolia	*	*	*	*	****	1	18.1037		Conflicting trio discarded in favor of another more likely trio
Unknown OT2	Blanqueta	Rougette de Metidja-2500	Blanqueta@Rougette de Metidja-2500	*	*	*	*	****	0	41.0397	x
Urgavona	Frantoio	Arbosana	Frantoio@Arbosana	*	*	*	*	****	0	37.3937	x
Valanolia	Safrawi	Bodoquera	Safrawi@Bodoquera	*	*	*	*	****	2	23.2044
Valanolia	Safrawi	Nocellara del Belice	Safrawi@Nocellara del Belice	*		*	*	***	1	27.6626	x
Vallesa	Morrut	Farga	Morrut@Farga	*	*	*	*	****	0	29.5056	x
Velika Lastovka	Gordal Sevillana	Morchiaio	Gordal Sevillana@Morchiaio	*	*	*	*	****	0	28.9258	x
Verdal de Barcedana	Claramunt	Verdal del Pallars	Claramunt@Verdal del Pallars	*	*	*	*	****	0	34.5962	x
Verdal de Bovera	Dolce Agogia	Griseta	Dolce Agogia@Griseta	*		*	*	***	2	15.1341		Conflicting trio discarded in favor of another more likely trio
Verdal de Figols	Toffehi Tataouine	Safrawi	Toffehi Tataouine@Safrawi		*	*	*	***	1	36.2766	x
Verdal de Leza	Morisca de Mancor	Hendero	Morisca de Mancor@Hendero	*	*	*	*	****	2	17.2849
Verdal de Leza	Toffehi Tataouine	Gordal Sevillana	Toffehi Tataouine@Gordal Sevillana		*	*	*	***	2	22.2759	x
Verdal de Manresa	Becarut	Corberana	Becarut@Corberana	*	*	*	*	****	2	15.3544
Verdal de Manresa	Gordal Sevillana	Vera	Gordal Sevillana@Vera	*	*	*	*	****	0	27.7487	x
Verdal del Pallars	Bidh Hmam	Carrelluda	Bidh Hmam@Carrelluda	*	*	*	*	****	1	21.9846		Conflicting trio discarded in favor of another more likely trio
Verdal del Pallars	Fontllonga	Olivera de Llimiana	Fontllonga@Olivera de Llimiana	*	*	*	*	****	1	15.7617
Verdal del Pallars	Gordal Sevillana	Carrelluda	Gordal Sevillana@Carrelluda	*	*	*	*	****	2	20.7896
Verdal del Pallars	Gordal Sevillana	Perafort	Gordal Sevillana@Perafort	*	*	*	*	****	1	18.6049
Verdal del Pallars	Gordal Sevillana	Rogeta	Gordal Sevillana@Rogeta	*	*	*	*	****	2	16.7885
Verdal del Pallars	Grossanne	Carrelluda	Grossanne@Carrelluda	*	*	*	*	****	2	16.3088
Verdal del Pallars	Perafort	Olivera de Llimiana	Perafort@Olivera de Llimiana	*	*	*	*	****	1	17.9557
Verdal del Pallars	Perafort	Rogeta	Perafort@Rogeta	*	*	*	*	****	2	17.5934
Verdal del Pallars	Perafort	Sarrut	Perafort@Sarrut	*	*	*	*	****	2	19.9714
Verdal del Pallars	Rechino	Grosal Vimbodí	Rechino@Grosal Vimbodí	*	*		*	***	1	15.8949
Verdal del Pallars	Rogeta	Fontllonga	Rogeta@Fontllonga	*	*	*	*	****	2	16.302
Verdala	Gordal Sevillana	Lechín de Granada	Gordal Sevillana@Lechín de Granada	*	*		*	***	0	24.6344	x
Verdial de Alcalá la Real	Gordal Sevillana	Lechín de Granada	Gordal Sevillana@Lechín de Granada	*	*	*		***	0	24.9097	x
Verdial de Badajoz	Gordal Sevillana	Lechín de Granada	Gordal Sevillana@Lechín de Granada	*	*		*	***	0	26.0427	x
Verdial de Vélez-Málaga-51	Cornezuelo de Jaén	Picual	Cornezuelo de Jaén@Picual	*	*	*	*	****	0	32.0347	x
Vidrillo	Gordal Sevillana	Lechín de Granada	Gordal Sevillana@Lechín de Granada	*	*	*		***	0	22.4363	x
Villalonga	Genovesa	Otos_1	Genovesa@Otos_1	*	*	*	*	****	2	18.4363	x
VS6	Dokkar	Picholine Marocaine	Dokkar@Picholine Marocaine	*	*	*	*	****	2	34.9833	x
Wardan	Chemlali Sfax	Sinawy	Chemlali Sfax@Sinawy	*		*	*	***	2	15.9597
Wardan	Chemlali Sfax	Balady	Chemlali Sfax@Balady	*		*	*	***	2	27.7223	x
Yag Celebi (Tatayn)	Zaity	Belluti	Zaity@Belluti	*	*	*	*	****	0	48.9168	x
Zada	Zaity	Saifi	Zaity@Saifi	*		*	*	***	1	47.195	x
Zaity	Elmacik	Baladi Hermel-2074	Elmacik@Baladi Hermel-2074	*		*	*	***	2	31.5565		Trio no selected. High number of possible relationships. This pattern was interpreted as the offspring acting predominantly as a candidate parent rather than representing a true descendant.
Zaity	Elmacik	Kerdi	Elmacik@Kerdi	*	*	*	*	****	1	36.4326
Zaity	Elmacik	Majhol-1122	Elmacik@Majhol-1122	*	*	*	*	****	2	33.7261
Zaity	Idleb	Majhol-1059	Idleb@Majhol-1059	*	*	*	*	****	2	28.5835
Zaity	Kerdi	Agac no 7 (K. Maras)	Kerdi@Agac no 7 (K. Maras)	*	*	*	*	****	1	40.6109
Zaity	Kerdi	Karme	Kerdi@Karme	*		*	*	***	2	31.9482
Zaity	Kerdi	Yag Celebi (Tatayn)	Kerdi@Yag Celebi (Tatayn)	*	*	*	*	****	1	35.6512
Zaity	Khalkhali	Karme	Khalkhali@Karme	*		*	*	***	1	38.4481
Zaity	Khalkhali-1595	Karme	Khalkhali-1595@Karme	*		*	*	***	2	36.0211
Zaity	Khalkhali-1595	Yag Celebi (Tatayn)	Khalkhali-1595@Yag Celebi (Tatayn)	*	*	*	*	****	2	35.2985
Zaity	Khnfse	Yag Celebi (Tatayn)	Khnfse@Yag Celebi (Tatayn)	*	*	*	*	****	2	31.8554
Zaity	Killin	Majhol-1059	Killin@Majhol-1059	*	*	*	*	****	2	32.5488
Zaity	Maarri	Karme	Maarri@Karme	*		*	*	***	2	33.893
Zaity	Majhol-1059	Karme	Majhol-1059@Karme	*		*	*	***	2	31.5601
Zaity	Majhol-1059	Khnfse	Majhol-1059@Khnfse	*	*	*	*	****	1	36.4143
Zaity	Majhol-1059	Majhol-1122	Majhol-1059@Majhol-1122	*	*	*	*	****	2	29.4604
Zaity	Majhol-1059	Yag Celebi (Tatayn)	Majhol-1059@Yag Celebi (Tatayn)	*	*	*	*	****	1	34.762
Zaity	Majhol-1059	Zada	Majhol-1059@Zada	*	*	*	*	****	1	40.9143		Conflicting trio discarded in favor of another more likely trio
Zaity	Majhol-1122	Karamani-1564	Majhol-1122@Karamani-1564	*	*	*	*	****	2	31.3881
Zaity	Majhol-1122	Karme	Majhol-1122@Karme	*		*	*	***	2	30.5216
Zeitoun Boubezzoula	Jeddari Chaal	Olivastra Seggianese	Jeddari Chaal@Olivastra Seggianese	*		*	*	***	1	27.9265	x
*For each offspring (Off), all candidate parental pairs (CP1@CP2) fulfilling the predefined statistical thresholds are shown, including significance in previous duo analyses performed with SambaR and CERVUS, a maximun of two mismatching loci, and the trio LOD score (LODpp). A subset of trios was retained as robust (marked with “X”) after selecting the most likely parental pair per offspring based…

## Sheet: Table S5
Table Supplementary 5: Robust trios selected and associated information*.
Offspring (Off)	Candidate Parent 1 (CP1)	Candidate Parent 2 (CP2)	Parental Pair (CP1@CP2)	Trio LOD score	CpDNA OFF	CpDNA CP1	CpDNA CP2	Stigmatic group CP1	Stigmatic group CP2	Deduced sex CP1	Deduced sex CP2	NOTES	Structure info for OFF			Q>0.75	Region of cultivation	Structure info for CP1			Q>0.75	Region of cultivation	Structure info for CP2			Q>0.75	Region of cultivation
Abou Kanani	Mahati-846	Jlot	Mahati-846@Jlot	47.4662	E1	n.d.	E1.1	dG2	dG1			Stigmatic group of both parents deduced from other trios	0.991397	9.9991e-05	0.00850301	A	EM	0.9998	9.999e-05	9.999e-05	A	EM	0.9998	9.999e-05	9.999e-05	A	EM
Abunara	Toffehi Tataouine	Gordal Sevillana	Toffehi Tataouine@Gordal Sevillana	24.439	E1.2	dE1.1	E1.2	dG2	G1	♂	♀	CP2 deduced as mother according to chlorotype information. CP1 chlorotype deduced from other trios. CP1 stigmatic group deduced	0.45323	9.9991e-05	0.54667	ADMIX	CM	0.774554	0.225346	9.9991e-05	A	CM	0.447061	0.108445	0.444494	ADMIX	WM
Aceitunero-2249	Nación	Bolvino	Nación@Bolvino	33.462	n.d.	n.d.	E1.1	dG2	dG1			Stigmatic group of both parents deduced from other trios	0.809774	9.9991e-05	0.190126	A	WM	0.613429	9.9991e-05	0.386471	ADMIX	WM	0.984537	9.9991e-05	0.0153634	A	WM
Aceituno de Alberite	Toffehi Tataouine	Gordal Sevillana	Toffehi Tataouine@Gordal Sevillana	25.9509	n.d.	dE1.1	E1.2	dG2	G1			CP1 chlorotype deduced from other trios. Stigmatic group deduced	0.476504	9.9991e-05	0.523396	ADMIX	WM	0.774554	0.225346	9.9991e-05	A	CM	0.447061	0.108445	0.444494	ADMIX	WM
Aggizi Oshime	Balady	Aggizi Akse	Balady@Aggizi Akse	58.381	E1.2	E1.2	E1.1	dG2	dG1	♀	♂	CP1 deduced as mother according to chlorotype information. Stigmatic group of both parents deduced from other trios	0.775868	0.186425	0.0377073	A	EM	0.734551	0.149336	0.116112	ADMIX	EM	0.727718	0.000308488	0.271974	ADMIX	EM
Agouromanakolia	Toffehi Tataouine	Safrawi	Toffehi Tataouine@Safrawi	37.9664	E1.1	dE1.1	E1.1	dG2	G1			CP1 chlorotype deduced from other trios. Stigmatic group deduced	0.950717	9.9991e-05	0.0491832	A	CM	0.774554	0.225346	9.9991e-05	A	CM	0.9998	9.999e-05	9.999e-05	A	EM
Aharoune	Bouchouk Lafayette	Chemlal de Kabylie	Bouchouk Lafayette@Chemlal de Kabylie	26.5099	E3.2	E1.1	E3.2	n.d.	Androesterility	♂	♀	CP2 deduced as mother according to chlorotype and androesterility information	0.338455	0.210488	0.451057	ADMIX	CM	0.622242	9.9991e-05	0.377658	ADMIX	CM	9.9991e-05	0.641352	0.358548	ADMIX	CM
Ahia-Ousbaa	Jemri Bouchouka	Khadraia	Jemri Bouchouka@Khadraia	35.8277	E2.1	E1.1	E2.1	G1	dG2	♂	♀	CP2 deduced as mother according to chlorotype information. CP2 stigmatic group deduced	0.582136	0.417764	9.9991e-05	ADMIX	CM	0.809987	0.132483	0.0575298	A	CM	0.30461	0.631305	0.0640852	ADMIX	CM
Aimel	Caninese	Olivastra Seggianese	Caninese@Olivastra Seggianese	22.7396	E1.1	E2.N5	E1.1	G2	dG1	♂	♀	CP2 deduced as mother according to chlorotype information. CP2 stigmatic group deduced	9.9991e-05	0.913549	0.0863512	B	CM	0.027997	0.953793	0.0182098	B	CM	9.9991e-05	0.857491	0.142409	B	CM
Aitana	Safrawi	Nocellara del Belice	Safrawi@Nocellara del Belice	29.3214	E1.1	E1.1	E1.1	G1	G2				0.903581	0.0943972	0.00202183	A	CM	0.9998	9.999e-05	9.999e-05	A	EM	0.628682	9.9991e-05	0.371218	ADMIX	CM
Aixalà	Arbequina	Verdiell	Arbequina@Verdiell	33.9885	n.d.	E1.1	n.d.	G1	G2				0.505985	0.493915	9.9991e-05	ADMIX	WM	0.354721	0.611333	0.0339462	ADMIX	WM	0.220476	0.702444	0.0770804	ADMIX	WM
Alameño de Montilla	Gordal Sevillana	Lechín de Granada	Gordal Sevillana@Lechín de Granada	23.494	E1.1	E1.2	E1.1	G1	dG2	♂	♀	CP2 deduced as mother according to chlorotype information. CP2 stigmatic group deduced	0.0469595	9.9991e-05	0.952941	C	WM	0.447061	0.108445	0.444494	ADMIX	WM	0.189028	0.717782	0.0931903	ADMIX	WM
Albas	Royal de Calatayud	Verdiell	Royal de Calatayud@Verdiell	29.3913	n.d.	n.d.	n.d.	dG1	G2			CP1 stigmatic group deduced	0.259901	0.135438	0.604661	ADMIX	WM	0.41177	0.00385633	0.584374	ADMIX	WM	0.220476	0.702444	0.0770804	ADMIX	WM
Aloreña-829	Gordal Sevillana	Morchiaio	Gordal Sevillana@Morchiaio	30.5552	n.d.	E1.2	E1.1	G1	G2				0.288048	0.101169	0.610783	ADMIX	WM	0.447061	0.108445	0.444494	ADMIX	WM	0.384608	0.448984	0.166408	ADMIX	CM
Alquecerana	Neral	Claramunt	Neral@Claramunt	27.7231	n.d.	n.d.	n.d.	dG2	G1			CP1 stigmatic group deduced	0.642886	0.235211	0.121903	ADMIX	WM	0.598471	9.9991e-05	0.401429	ADMIX	WM	0.938353	0.0615473	9.9991e-05	A	WM
Amargoso	Toffehi Tataouine	Gordal Sevillana	Toffehi Tataouine@Gordal Sevillana	29.9659	E1.1	dE1.1	E1.2	dG2	G1	♀	♂	CP1 chlorotype deduced. CP1 deduced as mother according to chlorotype information. CP1 stigmatic group deduced	0.539027	9.9991e-05	0.460873	ADMIX	WM	0.774554	0.225346	9.9991e-05	A	CM	0.447061	0.108445	0.444494	ADMIX	WM
Americano	Piangente	Grappolo	Piangente@Grappolo	26.5942	E1.1	E1.1	E1.1	G2	G1				0.445544	0.454588	0.0998673	ADMIX	CM	0.124133	0.663737	0.21213	ADMIX	CM	0.114112	0.593287	0.292601	ADMIX	CM
Arbequí Blanc	Arbequina	Verdal del Pallars	Arbequina@Verdal del Pallars	32.9996	n.d.	E1.1	n.d.	G1	dG2			CP2 stigmatic group deduced	0.480209	0.446305	0.0734859	ADMIX	WM	0.354721	0.611333	0.0339462	ADMIX	WM	0.613022	9.9991e-05	0.386878	ADMIX	WM
Arbosana	Arbequina	Vaneta	Arbequina@Vaneta	33.6749	E1.1	E1.1	n.d.	G1	dG2			CP2 stigmatic group deduced	0.158282	0.620154	0.221564	ADMIX	WM	0.354721	0.611333	0.0339462	ADMIX	WM	0.317279	0.462568	0.220152	ADMIX	WM
Arroniz	Toffehi Tataouine	Gordal Sevillana	Toffehi Tataouine@Gordal Sevillana	27.044	n.d.	dE1.1	E1.2	dG2	G1			CP1 chlorotype deduced from other trios. Stigmatic group deduced	0.418488	9.9991e-05	0.581412	ADMIX	WM	0.774554	0.225346	9.9991e-05	A	CM	0.447061	0.108445	0.444494	ADMIX	WM
Ascolana Huasco	Azapa	Empeltre	Azapa @Empeltre	29.5303	dE1.1	E1.1	E1.1	dG2	G1			Off chlorotype deduced according to parents chlorotype information. CP1 stigmatic group deduced	0.341232	0.303693	0.355074	ADMIX	WM	9.999e-05	9.999e-05	0.9998	C	WM	0.364114	0.479053	0.156833	ADMIX	WM
Ascolana Tenera	Gordal Sevillana	Morchiaio	Gordal Sevillana@Morchiaio	30.5421	E1.1	E1.2	E1.1	G1	G2	♂	♀	CP2 deduced as mother according to chlorotype information	0.585557	0.0209258	0.393517	ADMIX	CM	0.447061	0.108445	0.444494	ADMIX	WM	0.384608	0.448984	0.166408	ADMIX	CM
Asnal	Gordal Sevillana	Lechín de Granada	Gordal Sevillana@Lechín de Granada	25.5493	E1.1	E1.2	E1.1	G1	dG2	♂	♀	CP2 deduced as mother according to chlorotype information. CP2 stigmatic group deduced	9.9991e-05	0.00608025	0.99382	C	WM	0.447061	0.108445	0.444494	ADMIX	WM	0.189028	0.717782	0.0931903	ADMIX	WM
Ayrouni-1599	Toffahi-SYR	Megaron	Toffahi-SYR@Megaron	24.9501	n.d.	E1.1	E2.2	n.d.	n.d.				0.930379	9.9991e-05	0.069521	A	EM	0.86805	0.0127607	0.119189	A	EM	0.647488	9.9991e-05	0.352412	ADMIX	CM
Ayvalik	Toffehi Tataouine	Safrawi	Toffehi Tataouine@Safrawi	31.7664	E1.1	dE1.1	E1.1	dG2	G1			CP1 chlorotype deduced from other trios. Stigmatic group deduced	0.760587	0.173913	0.0654999	A	EM	0.774554	0.225346	9.9991e-05	A	CM	0.9998	9.999e-05	9.999e-05	A	EM
Azapa	Gordal Sevillana	Lechín de Granada	Gordal Sevillana@Lechín de Granada	26.3012	E1.1	E1.2	E1.1	G1	dG2	♂	♀	CP2 deduced as mother according to chlorotype information. CP2 stigmatic group deduced	9.999e-05	9.999e-05	0.9998	C	WM	0.447061	0.108445	0.444494	ADMIX	WM	0.189028	0.717782	0.0931903	ADMIX	WM
Azul	Gordal Sevillana	Lechín de Granada	Gordal Sevillana@Lechín de Granada	26.8124	E1.1	E1.2	E1.1	G1	dG2	♂	♀	CP2 deduced as mother according to chlorotype information. CP2 stigmatic group deduced	9.999e-05	9.999e-05	0.9998	C	WM	0.447061	0.108445	0.444494	ADMIX	WM	0.189028	0.717782	0.0931903	ADMIX	WM
Barnea	Chemlali Sfax	Balady	Chemlali Sfax@Balady	34.7604	E1.1	E1.1	E1.2	dG1	dG2	♀	♂	CP1 deduced as mother according to chlorotype information. Stigmatic group of both parents deduced from other trios	0.285659	0.22649	0.487851	ADMIX	EM	9.999e-05	0.9998	9.999e-05	B	CM	0.734551	0.149336	0.116112	ADMIX	EM
Bathni	Baladi	Rosai-2254	Baladi@Rosai-2254	36.0142	n.d.	E1.1	n.d.	G2	dG1			CP2 stigmatic group deduced	0.901241	0.0853086	0.0134501	A	EM	0.839484	0.0215472	0.138969	A	EM	0.853786	0.124448	0.0217663	A	EM
Bez el Anza	Chemlali Sfax	Balady	Chemlali Sfax@Balady	21.5523	E1.1	E1.1	E1.2	dG1	dG2	♀	♂	CP1 deduced as mother according to chlorotype information. Stigmatic group of both parents deduced from other trios	0.28673	0.262343	0.450927	ADMIX	EM	9.999e-05	0.9998	9.999e-05	B	CM	0.734551	0.149336	0.116112	ADMIX	EM
Bolvino	Negral de Bierge	Royeta de Abizanda	Negral de Bierge@Royeta de Abizanda	35.7161	E1.1	n.d.	n.d.	n.d.	n.d.				0.984537	9.9991e-05	0.0153634	A	WM	0.996821	0.00307911	9.9991e-05	A	WM	0.596262	0.0162326	0.387505	ADMIX	WM
Bouchouika	Gordal Sevillana	Lechín de Granada	Gordal Sevillana@Lechín de Granada	25.5939	E1.1	E1.2	E1.1	G1	dG2	♂	♀	CP2 deduced as mother according to chlorotype information. CP2 stigmatic group deduced	0.0725205	9.9991e-05	0.92738	C	WM	0.447061	0.108445	0.444494	ADMIX	WM	0.189028	0.717782	0.0931903	ADMIX	WM
Buga	Gordal Sevillana	Morchiaio	Gordal Sevillana@Morchiaio	28.1134	E1.1	E1.2	E1.1	G1	G2	♂	♀	CP2 deduced as mother according to chlorotype information	0.423636	0.117619	0.458745	ADMIX	CM	0.447061	0.108445	0.444494	ADMIX	WM	0.384608	0.448984	0.166408	ADMIX	CM
Buharica	Gordal Sevillana	Morchiaio	Gordal Sevillana@Morchiaio	27.9501	n.d.	E1.2	E1.1	G1	G2				0.43903	9.9991e-05	0.56087	ADMIX	CM	0.447061	0.108445	0.444494	ADMIX	WM	0.384608	0.448984	0.166408	ADMIX	CM
Buidiego	Gordal Sevillana	Lechín de Granada	Gordal Sevillana@Lechín de Granada	25.7145	E1.1	E1.2	E1.1	G1	dG2	♂	♀	CP2 deduced as mother according to chlorotype information. CP2 stigmatic group deduced	9.999e-05	9.999e-05	0.9998	C	WM	0.447061	0.108445	0.444494	ADMIX	WM	0.189028	0.717782	0.0931903	ADMIX	WM
Buža	Gordal Sevillana	Morchiaio	Gordal Sevillana@Morchiaio	25.1331	n.d.	E1.2	E1.1	G1	G2				0.478225	9.9991e-05	0.521675	ADMIX	CM	0.447061	0.108445	0.444494	ADMIX	WM	0.384608	0.448984	0.166408	ADMIX	CM
Cairo_7	Manzanilla de Sevilla	Chemlali Sfax	Manzanilla de Sevilla@Chemlali Sfax	28.1831	E1.1	E1.1	E1.1	G2	dG1			CP2 stigmatic group deduced	0.0862725	0.37754	0.536188	ADMIX	EM	9.9991e-05	0.0142218	0.985678	C	WM	9.999e-05	0.9998	9.999e-05	B	CM
Calles_1	Sollana	Morruda de Segorbe	Sollana@Morruda de Segorbe	29.4845	n.d.	n.d.	n.d.	dG2	G1			CP1 stigmatic group deduced	0.212286	0.354653	0.433061	ADMIX	WM	0.692702	0.307198	9.9991e-05	ADMIX	WM	0.0637862	0.513711	0.422503	ADMIX	WM
Caninese	Lianolia Kerkyras	Joanenca	Lianolia Kerkyras@Joanenca	26.1455	E2.N5	E2.2	n.d.	dG1	G2			CP1 stigmatic group deduced	0.027997	0.953793	0.0182098	B	CM	9.9991e-05	0.906993	0.0929067	B	CM	0.314402	0.681709	0.00388932	ADMIX	WM
Carrasco	Cuquello de la Jana	Morruda de Segorbe	Cuquello de la Jana @Morruda de Segorbe	29.3466	dE3.1	dE3.1	n.d.	dG2; Androesterelity	G1			CP1 stigmatic group deduced; CP1 chlorotype deduced from other trios; Off chlorotype deduced according to parents chlorotype information and androesterility	0.190382	0.412678	0.396939	ADMIX	WM	0.277361	0.42094	0.301699	ADMIX	WM	0.0637862	0.513711	0.422503	ADMIX	WM
Carrasqueña Huasco	Azapa	Leccino	Azapa @Leccino	30.4836	dE1.1	E1.1	E1.1	dG2	G1			Off chlorotype deduced according to parents chlorotype information. CP1 stigmatic group deduced	0.0465645	0.180719	0.772716	C	WM	9.999e-05	9.999e-05	0.9998	C	WM	0.3057	0.619	0.0753007	ADMIX	CM
Carrasqueño de la Sierra	Gordal Sevillana	Lechín de Granada	Gordal Sevillana@Lechín de Granada	26.9824	E1.1	E1.2	E1.1	G1	dG2	♂	♀	CP2 deduced as mother according to chlorotype information. CP2 stigmatic group deduced	0.0237813	9.9991e-05	0.976119	C	WM	0.447061	0.108445	0.444494	ADMIX	WM	0.189028	0.717782	0.0931903	ADMIX	WM
Carrasquillo	Gordal Sevillana	Lechín de Granada	Gordal Sevillana@Lechín de Granada	27.5507	E1.1	E1.2	E1.1	G1	dG2	♂	♀	CP2 deduced as mother according to chlorotype information. CP2 stigmatic group deduced	9.9991e-05	0.0685778	0.931322	C	WM	0.447061	0.108445	0.444494	ADMIX	WM	0.189028	0.717782	0.0931903	ADMIX	WM
Carrelluda	Claramunt	Verdal del Pallars	Claramunt@Verdal del Pallars	37.6624	n.d.	n.d.	n.d.	G1	dG2			CP2 stigmatic group deduced	0.936143	0.0637565	9.9991e-05	A	WM	0.938353	0.0615473	9.9991e-05	A	WM	0.613022	9.9991e-05	0.386878	ADMIX	WM
Castellana	Gordal Sevillana	Lechín de Granada	Gordal Sevillana@Lechín de Granada	25.3442	E1.1	E1.2	E1.1	G1	dG2	♂	♀	CP2 deduced as mother according to chlorotype information. CP2 stigmatic group deduced	0.0298425	9.9991e-05	0.970057	C	WM	0.447061	0.108445	0.444494	ADMIX	WM	0.189028	0.717782	0.0931903	ADMIX	WM
Cástula	Frantoio	Arbosana	Frantoio@Arbosana	35.8995	dE1.1	E1.1	E1.1	G1	G2			Off chlorotype deduced according to parents chlorotype information	0.232892	0.603645	0.163463	ADMIX	WM	0.129238	0.870662	9.9991e-05	B	CM	0.158282	0.620154	0.221564	ADMIX	WM
Cerruda de Liesa	Toffehi Tataouine	Gordal Sevillana	Toffehi Tataouine@Gordal Sevillana	27.7104	n.d.	dE1.1	E1.2	dG2	G1			CP1 chlorotype deduced from other trios. Stigmatic group deduced	0.448391	9.9991e-05	0.551509	ADMIX	WM	0.774554	0.225346	9.9991e-05	A	CM	0.447061	0.108445	0.444494	ADMIX	WM
Cerruda de Olvena	Toffehi Tataouine	Gordal Sevillana	Toffehi Tataouine@Gordal Sevillana	27.3716	n.d.	dE1.1	E1.2	dG2	G1			CP1 chlorotype deduced from other trios. Stigmatic group deduced	0.400308	9.9991e-05	0.599592	ADMIX	WM	0.774554	0.225346	9.9991e-05	A	CM	0.447061	0.108445	0.444494	ADMIX	WM
Changlot Real	Genovesa	Lechín de Granada	Genovesa@Lechín de Granada	25.4743	E1.1	n.d.	E1.1	dG1	dG2			Stigmatic group of both parents deduced from other trios	0.151715	0.176857	0.671428	ADMIX	WM	0.524185	0.104222	0.371593	ADMIX	WM	0.189028	0.717782	0.0931903	ADMIX	WM
Chemlali Ghraiba	Chemlali Sfax	Balhi Sig	Chemlali Sfax@Balhi Sig	24.1579	n.d.	E1.1	n.d.	dG1	dG2			Stigmatic group of both parents deduced from other trios	0.0589837	0.868377	0.0726394	B	CM	9.999e-05	0.9998	9.999e-05	B	CM	9.9991e-05	0.720931	0.278969	ADMIX	CM
Chemlali Meliane	Chemlali Sfax	Chemlali Zarzis	Chemlali Sfax@Chemlali Zarzis	36.8459	n.d.	E1.1	n.d.	dG1	dG2			Stigmatic group of both parents deduced from other trios	0.231414	0.768486	9.9991e-05	B	CM	9.999e-05	0.9998	9.999e-05	B	CM	9.9991e-05	0.947087	0.0528128	B	CM
Chemlali Zarzis	Toffehi Tataouine	Dokkar	Toffehi Tataouine@Dokkar	46.8812	n.d.	dE1.1	E3	dG2	dG1			CP1 chlorotype deduced from other trios. Stigmatic group of both parents deduced from other trios	9.9991e-05	0.947087	0.0528128	B	CM	0.774554	0.225346	9.9991e-05	A	CM	9.999e-05	0.9998	9.999e-05	B	CM
Chiquitita	Arbequina	Picual	Arbequina@Picual	28.373	dE1.1	E1.1	E1.1	G1	G2			Off chlorotype deduced according to parents chlorotype information	0.575415	0.221102	0.203483	ADMIX	WM	0.354721	0.611333	0.0339462	ADMIX	WM	0.0371273	9.9991e-05	0.962773	C	WM
Chorrúo de Castro del Río	Gordal Sevillana	Lechín de Granada	Gordal Sevillana@Lechín de Granada	23.9828	n.d.	E1.2	E1.1	G1	dG2			CP2 stigmatic group deduced	0.00670674	9.9991e-05	0.993193	C	WM	0.447061	0.108445	0.444494	ADMIX	WM	0.189028	0.717782	0.0931903	ADMIX	WM
Claramunt	Toffehi Tataouine	Safrawi	Toffehi Tataouine@Safrawi	37.1383	dE1.1	dE1.1	E1.1	dG2	G1			Off chlorotype deduced according to parents chlorotype information. CP1 chlorotype deduced from other trios. CP1 stigmatic group deduced	0.938353	0.0615473	9.9991e-05	A	WM	0.774554	0.225346	9.9991e-05	A	CM	0.9998	9.999e-05	9.999e-05	A	EM
Colomar	Bolvino	Verdal del Pallars	Bolvino@Verdal del Pallars	35.889	n.d.	E1.1	n.d.	dG1	dG2			Stigmatic group of both parents deduced from other trios	0.889188	9.9991e-05	0.110712	A	WM	0.984537	9.9991e-05	0.0153634	A	WM	0.613022	9.9991e-05	0.386878	ADMIX	WM
Cordovil de Serpa	Gordal Sevillana	Lechín de Granada	Gordal Sevillana@Lechín de Granada	27.0263	E1.1	E1.2	E1.1	G1	dG2	♂	♀	CP2 deduced as mother according to chlorotype information. CP2 stigmatic group deduced	9.9991e-05	0.045186	0.954714	C	WM	0.447061	0.108445	0.444494	ADMIX	WM	0.189028	0.717782	0.0931903	ADMIX	WM
Cornicabra	Gordal Sevillana	Lechín de Granada	Gordal Sevillana@Lechín de Granada	23.3541	E1.1	E1.2	E1.1	G1	dG2	♂	♀	CP2 deduced as mother according to chlorotype information. CP2 stigmatic group deduced	0.0400691	9.9991e-05	0.959831	C	WM	0.447061	0.108445	0.444494	ADMIX	WM	0.189028	0.717782	0.0931903	ADMIX	WM
Cornicabra de Jerez Caballeros	Gordal Sevillana	Lechín de Granada	Gordal Sevillana@Lechín de Granada	25.9257	n.d.	E1.2	E1.1	G1	dG2			CP2 stigmatic group deduced	9.9991e-05	0.0208053	0.979095	C	WM	0.447061	0.108445	0.444494	ADMIX	WM	0.189028	0.717782	0.0931903	ADMIX	WM
Cornicabra de Mérida	Verdial de Badajoz	Galega Vulgar	Verdial de Badajoz@Galega Vulgar	38.6662	n.d.	E1.1	E1.2	G2	dG1			CP2 stigmatic group deduced	0.0191859	0.324755	0.656059	ADMIX	WM	9.9991e-05	0.0245247	0.975375	C	WM	9.9991e-05	0.208032	0.791868	C	WM
Cuquello de la Jana	Farga	Manzanilla Cacereña	Farga@Manzanilla Cacereña	25.8914	dE3.1	E3.1	E1.1	G1; ANDROEST	G2	♀	♂	CP1 deduced as mother according to chlorotype and androesterlity information. Offspring chlorotype deduced	0.277361	0.42094	0.301699	ADMIX	WM	0.324548	0.503034	0.172418	ADMIX	WM	9.999e-05	9.999e-05	0.9998	C	WM
D. de Egipto	Chemlali Sfax	Balady	Chemlali Sfax@Balady	33.472	n.d.	E1.1	E1.2	dG1	dG2			Stigmatic group of both parents deduced from other trios	0.288347	0.422633	0.28902	ADMIX	EM	9.999e-05	0.9998	9.999e-05	B	CM	0.734551	0.149336	0.116112	ADMIX	EM
Datilera de Caudiel	Manzanilla de Caudiel	Morruda de Segorbe	Manzanilla de Caudiel@Morruda de Segorbe	37.7996	n.d.	n.d.	n.d.	dG2	G1			CP1 stigmatic group deduced	0.241913	0.638713	0.119373	ADMIX	WM	0.238477	0.360796	0.400727	ADMIX	WM	0.0637862	0.513711	0.422503	ADMIX	WM
Derdi	Bouricha	Gordal Sevillana	Bouricha@Gordal Sevillana	28.8085	n.d.	E3.3	E1.2	dG2	G1			CP1 stigmatic group deduced	0.0459561	0.349948	0.604096	ADMIX	CM	9.9991e-05	0.996634	0.00326623	B	CM	0.447061	0.108445	0.444494	ADMIX	WM
Desconocida de Fuente Santa	Negro del Carpio	Picual	Negro del Carpio@Picual	23.2922	n.d.	n.d.	E1.1	dG1	G2			CP1 stigmatic group deduced	0.419773	0.203208	0.377019	ADMIX	WM	0.000424829	0.00694692	0.992628	C	WM	0.0371273	9.9991e-05	0.962773	C	WM
Desconocida-1481	Gordal Sevillana	Lechín de Granada	Gordal Sevillana@Lechín de Granada	24.9802	n.d.	E1.2	E1.1	G1	dG2			CP2 stigmatic group deduced	0.141227	9.9991e-05	0.858673	C	WM	0.447061	0.108445	0.444494	ADMIX	WM	0.189028	0.717782	0.0931903	ADMIX	WM
Desconocido de Arnedo	Redondilla de Logroño	Empeltre	Redondilla de Logroño@Empeltre	20.1177	n.d.	n.d.	E1.1	dG2	G1			CP1 stigmatic group deduced	0.595414	0.324592	0.0799937	ADMIX	WM	0.495535	9.9991e-05	0.504365	ADMIX	WM	0.364114	0.479053	0.156833	ADMIX	WM
Desconocido de Calahorra	Redondilla de Logroño	Empeltre	Redondilla de Logroño@Empeltre	21.0492	n.d.	n.d.	E1.1	dG2	G1			CP1 stigmatic group deduced	0.322936	0.320033	0.357031	ADMIX	WM	0.495535	9.9991e-05	0.504365	ADMIX	WM	0.364114	0.479053	0.156833	ADMIX	WM
Desconocido de Clavijo_3	Toffehi Tataouine	Gordal Sevillana	Toffehi Tataouine@Gordal Sevillana	21.2805	n.d.	dE1.1	E1.2	dG2	G1			CP1 chlorotype deduced from other trios. Stigmatic group deduced	0.545912	9.9991e-05	0.453988	ADMIX	WM	0.774554	0.225346	9.9991e-05	A	CM	0.447061	0.108445	0.444494	ADMIX	WM
Desconocido de Clavijo_4	Toffehi Tataouine	Gordal Sevillana	Toffehi Tataouine@Gordal Sevillana	23.4999	n.d.	dE1.1	E1.2	dG2	G1			CP1 chlorotype deduced from other trios. Stigmatic group deduced	0.552751	0.0251758	0.422073	ADMIX	WM	0.774554	0.225346	9.9991e-05	A	CM	0.447061	0.108445	0.444494	ADMIX	WM
Desconocido de Cornago	Royal de Calatayud	Picalaceña de Cornago	Royal de Calatayud@Picalaceña de Cornago	36.0692	n.d.	n.d.	n.d.	dG1	dG2			Stigmatic group of both parents deduced from other trios	0.759755	0.217687	0.0225587	A	WM	0.41177	0.00385633	0.584374	ADMIX	WM	0.458684	9.9991e-05	0.541216	ADMIX	WM
Desconocido de Écija	Arbequina	Picual	Arbequina@Picual	24.3371	dE1.1	E1.1	E1.1	G1	G2			Off chlorotype deduced according to parents chlorotype information	0.414481	0.357716	0.227804	ADMIX	WM	0.354721	0.611333	0.0339462	ADMIX	WM	0.0371273	9.9991e-05	0.962773	C	WM
Desconocido de La Carolina	Galega Vulgar	Picual	Galega Vulgar@Picual	33.6243	n.d.	E1.2	E1.1	dG1	G2			CP1 stigmatic group deduced	0.187929	0.279819	0.532252	ADMIX	WM	9.9991e-05	0.208032	0.791868	C	WM	0.0371273	9.9991e-05	0.962773	C	WM
Desconocido de la Machuca	Gordal Sevillana	Lechín de Granada	Gordal Sevillana@Lechín de Granada	23.4663	n.d.	E1.2	E1.1	G1	dG2			CP2 stigmatic group deduced	0.0860403	9.9991e-05	0.91386	C	WM	0.447061	0.108445	0.444494	ADMIX	WM	0.189028	0.717782	0.0931903	ADMIX	WM
Desconocido de Prado Pitisco	Manzanilla Cacereña	Madural de Mallorca	Manzanilla Cacereña@Madural de Mallorca	29.1888	n.d.	E1.1	n.d.	G2	dG1			CP2 stigmatic group deduced	0.215643	0.205835	0.578522	ADMIX	WM	9.999e-05	9.999e-05	0.9998	C	WM	9.9991e-05	0.0137048	0.986195	C	WM
Desconocido de Quel-2021	Redondilla de Logroño	Empeltre	Redondilla de Logroño@Empeltre	27.4277	n.d.	n.d.	E1.1	dG2	G1			CP1 stigmatic group deduced	0.57403	0.405	0.0209704	ADMIX	WM	0.495535	9.9991e-05	0.504365	ADMIX	WM	0.364114	0.479053	0.156833	ADMIX	WM
Desconocido de Quel-2026	Redondilla de Logroño	Empeltre	Redondilla de Logroño@Empeltre	24.6795	n.d.	n.d.	E1.1	dG2	G1			CP1 stigmatic group deduced	0.493285	0.186078	0.320637	ADMIX	WM	0.495535	9.9991e-05	0.504365	ADMIX	WM	0.364114	0.479053	0.156833	ADMIX	WM
Desconocido de Santa Fe	Gordal Sevillana	Lechín de Granada	Gordal Sevillana@Lechín de Granada	27.2292	n.d.	E1.2	E1.1	G1	dG2			CP2 stigmatic group deduced	9.999e-05	9.999e-05	0.9998	C	WM	0.447061	0.108445	0.444494	ADMIX	WM	0.189028	0.717782	0.0931903	ADMIX	WM
Desconocido de Sojuela_1	Toffehi Tataouine	Gordal Sevillana	Toffehi Tataouine@Gordal Sevillana	29.1708	n.d.	dE1.1	E1.2	dG2	G1			CP1 chlorotype deduced from other trios. Stigmatic group deduced	0.391501	0.00421419	0.604285	ADMIX	WM	0.774554	0.225346	9.9991e-05	A	CM	0.447061	0.108445	0.444494	ADMIX	WM
Desconocido de Toledo_2	Gordal Sevillana	Lechín de Granada	Gordal Sevillana@Lechín de Granada	23.9889	n.d.	E1.2	E1.1	G1	dG2			CP2 stigmatic group deduced	0.034178	9.9991e-05	0.965722	C	WM	0.447061	0.108445	0.444494	ADMIX	WM	0.189028	0.717782	0.0931903	ADMIX	WM
Desconocido de Tudelilla	Royal de Calatayud	Arroniz	Royal de Calatayud@Arroniz	29.507	n.d.	n.d.	n.d.	dG1	dG2			Stigmatic group of both parents deduced from other trios	0.502705	0.221065	0.27623	ADMIX	WM	0.41177	0.00385633	0.584374	ADMIX	WM	0.418488	9.9991e-05	0.581412	ADMIX	WM
Desconocido de Villamediana_2	Empeltre	Arroniz	Empeltre@Arroniz	27.4749	n.d.	E1.1	n.d.	G1	dG2			CP2 stigmatic group deduced	0.411443	0.177594	0.410962	ADMIX	WM	0.364114	0.479053	0.156833	ADMIX	WM	0.418488	9.9991e-05	0.581412	ADMIX	WM
Desconocido del cortijo de Don Pedro	Lechín de Sevilla	Manzanilla del Piquito	Lechín de Sevilla@Manzanilla del Piquito	31.0104	n.d.	E2.3	n.d.	G1	dG2			CP2 stigmatic group deduced	0.0421934	0.275418	0.682388	ADMIX	WM	0.0311884	0.33841	0.630402	ADMIX	WM	9.999e-05	9.999e-05	0.9998	C	WM
Dhokkar Nafti	Jeddari Chaal	Olivastra Seggianese	Jeddari Chaal@Olivastra Seggianese	27.9635	n.d.	n.d.	E1.1	dG2	dG1			Stigmatic group of both parents deduced from other trios	9.999e-05	0.9998	9.999e-05	B	CM	9.999e-05	0.9998	9.999e-05	B	CM	9.9991e-05	0.857491	0.142409	B	CM
Djabali Kini	Zaity	Saifi	Zaity@Saifi	42.3606	E1.2	E1.2	n.d.	dG1	dG2			Stigmatic group of both parents deduced from other trios	0.754675	0.0667613	0.178563	A	EM	0.952956	0.0364355	0.0106081	A	EM	0.717684	0.020418	0.261898	ADMIX	EM
Dolce	Chemlali Sfax	Balady	Chemlali Sfax@Balady	25.6969	E1.1	E1.1	E1.2	dG1	dG2	♀	♂	CP1 deduced as mother according to chlorotype information. Stigmatic group of both parents deduced from other trios	0.268736	0.293199	0.438064	ADMIX	EM	9.999e-05	0.9998	9.999e-05	B	CM	0.734551	0.149336	0.116112	ADMIX	EM
Domat	Gaydoyrelia	Ayvalik	Gaydoyrelia@Ayvalik	38.3358	E1.1	E1.1	E1.1	dG1	dG2			Stigmatic group of both parents deduced from other trios	0.810037	0.140891	0.0490724	A	EM	0.73515	0.0973181	0.167532	ADMIX	CM	0.760587	0.173913	0.0654999	A	EM
Domengues	Toffehi Tataouine	Safrawi	Toffehi Tataouine@Safrawi	40.528	dE1.1	dE1.1	E1.1	dG2	G1			Off chlorotype deduced according to parents chlorotype information. CP1 chlorotype deduced from other trios. CP1 stigmatic group deduced	0.966306	0.033594	9.9991e-05	A	WM	0.774554	0.225346	9.9991e-05	A	CM	0.9998	9.999e-05	9.999e-05	A	EM
Dulzal de Carmona	Gordal Sevillana	Lechín de Granada	Gordal Sevillana@Lechín de Granada	26.6186	E1.1	E1.2	E1.1	G1	dG2	♂	♀	CP2 deduced as mother according to chlorotype information. CP2 stigmatic group deduced	9.9991e-05	0.0920483	0.907852	C	WM	0.447061	0.108445	0.444494	ADMIX	WM	0.189028	0.717782	0.0931903	ADMIX	WM
Dwarf D	Uovo di Piccione	Picholine Marocaine	Uovo di Piccione@Picholine Marocaine	30.0365	dE1.1	E1.1	E1.1	dG1	G2			Off chlorotype deduced according to parents chlorotype information. CP1 stigmatic group deduced	0.323508	9.9991e-05	0.676392	ADMIX	WM	0.57191	9.9991e-05	0.42799	ADMIX	CM	9.999e-05	9.999e-05	0.9998	C	WM
El Salam	Toffahi	Chemlali Sfax	Toffahi@Chemlali Sfax	30.7844	E1.1	E1.2	E1.1	dG2	dG1	♂	♀	CP2 deduced as mother according to chlorotype information. Stigmatic group of both parents deduced from other trios	0.283788	0.297495	0.418717	ADMIX	EM	0.71625	0.198954	0.0847953	ADMIX	EM	9.999e-05	0.9998	9.999e-05	B	CM
Empeltre	Safrawi	Aimel	Safrawi@Aimel	19.0245	E1.1	E1.1	E1.1	G1	dG2			CP2 stigmatic group deduced	0.364114	0.479053	0.156833	ADMIX	WM	0.9998	9.999e-05	9.999e-05	A	EM	9.9991e-05	0.913549	0.0863512	B	CM
Escarabajo	Gordal Sevillana	Lechín de Granada	Gordal Sevillana@Lechín de Granada	24.1274	n.d.	E1.2	E1.1	G1	dG2			CP2 stigmatic group deduced	9.999e-05	9.999e-05	0.9998	C	WM	0.447061	0.108445	0.444494	ADMIX	WM	0.189028	0.717782	0.0931903	ADMIX	WM
Faresana	Gordal Sevillana	San Francesco	Gordal Sevillana@San Francesco	22.5629	n.d.	E1.2	E1.1	G1	dG2			CP2 stigmatic group deduced	0.298334	0.204103	0.497563	ADMIX	CM	0.447061	0.108445	0.444494	ADMIX	WM	0.254546	0.245882	0.499572	ADMIX	CM
Farga	Safrawi	Patrón de Cabús	Safrawi@Patrón de Cabús	28.612	E3.1	E1.1	dE3.1	G1	dG2; ANDROEST			Chlorotype of CP2 deduced according to chlorotype and androesterility information. CP2 stigmatic group deduced	0.324548	0.503034	0.172418	ADMIX	WM	0.9998	9.999e-05	9.999e-05	A	EM	0.0851482	0.885705	0.0291463	B	WM
Fasolona	Faresana	Fasolina	Faresana@Fasolina	33.3181	E1.1	n.d.	n.d.	n.d.	n.d.				0.300029	0.245961	0.454009	ADMIX	CM	0.298334	0.204103	0.497563	ADMIX	CM	0.283186	0.525057	0.191757	ADMIX	CM
Favolosa	Frantoio	Ascolana Tenera	Frantoio@Ascolana Tenera	43.3184	dE1.1	E1.1	E1.1	G1	dG2			Off chlorotype deduced according to parents chlorotype information. CP2 stigmatic group deduced	0.400332	0.269756	0.329912	ADMIX	CM	0.129238	0.870662	9.9991e-05	B	CM	0.585557	0.0209258	0.393517	ADMIX	CM
Fontllonga	Claramunt	Verdal del Pallars	Claramunt@Verdal del Pallars	30.1835	n.d.	n.d.	n.d.	G1	dG2			CP2 stigmatic group deduced	0.888171	0.103819	0.0080101	A	WM	0.938353	0.0615473	9.9991e-05	A	WM	0.613022	9.9991e-05	0.386878	ADMIX	WM
Fouji Asli Gafsa	Jemri Bouchouka	Nocellara del Belice	Jemri Bouchouka@Nocellara del Belice	32.7567	dE1.1	E1.1	E1.1	G1	G2			Off chlorotype deduced according to parents chlorotype information	0.83156	0.16834	9.9991e-05	A	CM	0.809987	0.132483	0.0575298	A	CM	0.628682	9.9991e-05	0.371218	ADMIX	CM
Fram	Toffehi Tataouine	Safrawi	Toffehi Tataouine@Safrawi	38.0249	dE1.1	dE1.1	E1.1	dG2	G1			Off chlorotype deduced according to parents chlorotype information. CP1 chlorotype deduced from other trios. CP1 stigmatic group deduced	0.926958	0.0729421	9.9991e-05	A	CM	0.774554	0.225346	9.9991e-05	A	CM	0.9998	9.999e-05	9.999e-05	A	EM
Gemlik	Sati	Samsun Tuzlamalik	Sati@Samsun Tuzlamalik	39.0394	E1.1	n.d.	n.d.	n.d.	n.d.				0.735716	9.9991e-05	0.264184	ADMIX	EM	0.567008	9.9991e-05	0.432892	ADMIX	EM	0.589138	9.9991e-05	0.410762	ADMIX	EM
Gerboui	Safrawi	Nocellara del Belice	Safrawi@Nocellara del Belice	27.7357	E1.1	E1.1	E1.1	G1	G2				0.914318	9.9991e-05	0.085582	A	CM	0.9998	9.999e-05	9.999e-05	A	EM	0.628682	9.9991e-05	0.371218	ADMIX	CM
Gileta	Lechín de Sevilla	Villalonga	Lechín de Sevilla@Villalonga	28.9392	n.d.	E2.3	E1.3	G1	dG2			CP2 stigmatic group deduced	0.431012	0.245694	0.323295	ADMIX	WM	0.0311884	0.33841	0.630402	ADMIX	WM	0.550961	0.226273	0.222766	ADMIX	WM
Gorda Limoncillo	Gordal Sevillana	Lechín de Granada	Gordal Sevillana@Lechín de Granada	23.4158	n.d.	E1.2	E1.1	G1	dG2			CP2 stigmatic group deduced	9.9991e-05	0.0449192	0.954981	C	WM	0.447061	0.108445	0.444494	ADMIX	WM	0.189028	0.717782	0.0931903	ADMIX	WM
Gordal de Vélez Rubio	Verdala	Lechín de Granada	Verdala@Lechín de Granada	20.8528	dE1.1	E1.1	E1.1	dG1	dG2			Off chlorotype deduced according to parents chlorotype information. Stigmatic group of both parents deduced from other trios	0.0895727	0.350484	0.559943	ADMIX	WM	9.999e-05	9.999e-05	0.9998	C	WM	0.189028	0.717782	0.0931903	ADMIX	WM
Grassois	Frantoio	Araban	Frantoio@Araban	41.3065	E1.1	E1.1	E1.1	G1	dG2			CP2 stigmatic group deduced	0.129491	0.690754	0.179755	ADMIX	WM	0.129238	0.870662	9.9991e-05	B	CM	0.386276	0.257965	0.355759	ADMIX	WM
Grosal de Cieza	Gordal Sevillana	Lechín de Granada	Gordal Sevillana@Lechín de Granada	21.4201	n.d.	E1.2	E1.1	G1	dG2			CP2 stigmatic group deduced	0.0454409	0.00731625	0.947243	C	WM	0.447061	0.108445	0.444494	ADMIX	WM	0.189028	0.717782	0.0931903	ADMIX	WM
Grosal Vimbodí	Arbequina	Verdal del Pallars	Arbequina@Verdal del Pallars	32.8344	n.d.	E1.1	n.d.	G1	dG2			CP2 stigmatic group deduced	0.767085	0.232815	9.9991e-05	A	WM	0.354721	0.611333	0.0339462	ADMIX	WM	0.613022	9.9991e-05	0.386878	ADMIX	WM
Grossal de Bovera	Safrawi	Ayvalik	Safrawi@Ayvalik	30.614	dE1.1	E1.1	E1.1	G1	dG2			Off chlorotype deduced according to parents chlorotype information. CP2 stigmatic group deduced	0.9998	9.999e-05	9.999e-05	A	WM	0.9998	9.999e-05	9.999e-05	A	EM	0.760587	0.173913	0.0654999	A	EM
Grossanne	Toffehi Tataouine	Gordal Sevillana	Toffehi Tataouine@Gordal Sevillana	25.4965	E1.1	dE1.1	E1.2	dG2	G1	♀	♂	CP1 chlorotype deduced. CP1 deduced as mother according to chlorotype information. CP1 stigmatic group deduced	0.574771	9.9991e-05	0.425129	ADMIX	WM	0.774554	0.225346	9.9991e-05	A	CM	0.447061	0.108445	0.444494	ADMIX	WM
Humaisi	Zaity	Baladi	Zaity@Baladi	34.7168	n.d.	E1.2	E1.1	dG1	G2			CP1 stigmatic group deduced	0.918696	9.9991e-05	0.0812045	A	EM	0.952956	0.0364355	0.0106081	A	EM	0.839484	0.0215472	0.138969	A	EM
Ifiri	Bouchouk Lafayette	Chemlal de Kabylie	Bouchouk Lafayette@Chemlal de Kabylie	27.9459	dE3.2	E1.1	E3.2	n.d.	Androesterility			offspring chlorotype deduced according to chlorotype and androsterility informations of candidate parents	0.21054	0.482475	0.306985	ADMIX	CM	0.622242	9.9991e-05	0.377658	ADMIX	CM	9.9991e-05	0.641352	0.358548	ADMIX	CM
Iliturgitana	Koroneiki	Ascolana Tenera	Koroneiki@Ascolana Tenera	28.1244	dE1.1	E1.1	E1.1	G1	dG2			Off chlorotype deduced according to parents chlorotype information. CP2 stigmatic group deduced	0.25078	0.288572	0.460649	ADMIX	WM	0.0933616	0.865568	0.0410706	B	CM	0.585557	0.0209258	0.393517	ADMIX	CM
Injassi Gafsa	Jemri Bouchouka	Nocellara del Belice	Jemri Bouchouka@Nocellara del Belice	38.8058	dE1.1	E1.1	E1.1	G1	G2			Off chlorotype deduced according to parents chlorotype information	0.745595	0.254305	9.9991e-05	ADMIX	CM	0.809987	0.132483	0.0575298	A	CM	0.628682	9.9991e-05	0.371218	ADMIX	CM
Izmir Sofralik	Gordal Sevillana	Memeli	Gordal Sevillana@Memeli	37.9376	E1.1	E1.2	n.d.	G1	dG2			CP2 stigmatic group deduced	0.743034	9.9991e-05	0.256866	ADMIX	EM	0.447061	0.108445	0.444494	ADMIX	WM	0.98724	0.0126596	9.9991e-05	A	EM
Janude_1	Zaity	Idleb	Zaity@Idleb	36.111	E1.2	E1.2	E1.2	dG1	dG2			Stigmatic group of both parents deduced from other trios	0.711136	0.115711	0.173153	ADMIX	EM	0.952956	0.0364355	0.0106081	A	EM	0.733971	0.196051	0.069978	ADMIX	EM
Jaropo	Gordal Sevillana	Lechín de Granada	Gordal Sevillana@Lechín de Granada	23.5449	E1.1	E1.2	E1.1	G1	dG2	♂	♀	CP2 deduced as mother according to chlorotype information. CP2 stigmatic group deduced	9.9991e-05	0.167834	0.832066	C	WM	0.447061	0.108445	0.444494	ADMIX	WM	0.189028	0.717782	0.0931903	ADMIX	WM
Jemri Bouchouka	Toffehi Tataouine	Chemlali Sig	Toffehi Tataouine@Chemlali Sig	21.5367	E1.1	dE1.1	n.d.	dG2	dG1			CP1 chlorotype deduced from other trios. Stigmatic group of both parents deduced from other trios	0.809987	0.132483	0.0575298	A	CM	0.774554	0.225346	9.9991e-05	A	CM	0.0395874	0.611504	0.348909	ADMIX	CM
Jlot	Tarabelsi	Mawi	Tarabelsi@Mawi	50.3595	E1.1	n.d.	E1.2; E1	n.d.	n.d.				0.9998	9.999e-05	9.999e-05	A	EM	0.996249	0.00365089	9.9991e-05	A	EM	0.824242	0.0770336	0.0987243	A	EM
Jlot-841	Mahati-846	Jlot	Mahati-846@Jlot	58.1388	n.d.	n.d.	E1.1	dG2	dG1			Stigmatic group of both parents deduced from other trios	0.958566	0.0413336	9.9991e-05	A	EM	0.9998	9.999e-05	9.999e-05	A	EM	0.9998	9.999e-05	9.999e-05	A	EM
Kan Celebi	Halhali Celebi	Yag Celebi (Tatayn)	Halhali Celebi@Yag Celebi (Tatayn)	28.7704	E1.2	n.d.	n.d.	n.d.	n.d.				0.854508	0.145392	9.9991e-05	A	EM	0.720597	0.279303	9.9991e-05	ADMIX	EM	0.741415	0.0424036	0.216182	ADMIX	EM
Karamani-1564	Zaity	Baladi	Zaity@Baladi	42.0251	n.d.	E1.2	E1.1	dG1	G2			CP1 stigmatic group deduced	0.825199	9.9991e-05	0.174701	A	EM	0.952956	0.0364355	0.0106081	A	EM	0.839484	0.0215472	0.138969	A	EM
Karbunčela	Gordal Sevillana	Morchiaio	Gordal Sevillana@Morchiaio	23.987	E1.1	E1.2	E1.1	G1	G2	♂	♀	CP2 deduced as mother according to chlorotype information	0.54412	9.9991e-05	0.45578	ADMIX	CM	0.447061	0.108445	0.444494	ADMIX	WM	0.384608	0.448984	0.166408	ADMIX	CM
Karme	Zaity	Saifi	Zaity@Saifi	40.8674	E1.1	E1.2	n.d.	dG1	dG2			Stigmatic group of both parents deduced from other trios	0.72681	0.118131	0.15506	ADMIX	EM	0.952956	0.0364355	0.0106081	A	EM	0.717684	0.020418	0.261898	ADMIX	EM
Karydolia	Safrawi	Amygdalolia Nana	Safrawi@Amygdalolia Nana	33.9452	E1.1	E1.1	E1.2	G1	G2	♀	♂	CP1 deduced as mother according to chlorotype information	0.94087	0.04993	0.00920002	A	CM	0.9998	9.999e-05	9.999e-05	A	EM	0.571017	9.9991e-05	0.428883	ADMIX	CM
Kato Drys	Jlot	Baladi	Jlot@Baladi	53.4748	E1.1	E1.1	E1.1	dG1	G2			CP1 stigmatic group deduced	0.950888	9.9991e-05	0.0490122	A	EM	0.9998	9.999e-05	9.999e-05	A	EM	0.839484	0.0215472	0.138969	A	EM
Kerdi	Zaity	Baladi	Zaity@Baladi	43.814	E1.2	E1.2	E1.1	dG1	G2	♀	♂	CP1 deduced as mother according to chlorotype information. CP1 stigmatic group deduced	0.932263	0.0676373	9.9991e-05	A	EM	0.952956	0.0364355	0.0106081	A	EM	0.839484	0.0215472	0.138969	A	EM
Khalkhali	Zaity	Baladi	Zaity@Baladi	48.0468	E1.2	E1.2	E1.1	dG1	G2	♀	♂	CP1 deduced as mother according to chlorotype information. CP1 stigmatic group deduced	0.986882	9.9991e-05	0.0130182	A	EM	0.952956	0.0364355	0.0106081	A	EM	0.839484	0.0215472	0.138969	A	EM
Khalkhali-1595	Zaity	Baladi	Zaity@Baladi	38.788	n.d.	E1.2	E1.1	dG1	G2			CP1 stigmatic group deduced	0.947898	0.00274268	0.0493593	A	EM	0.952956	0.0364355	0.0106081	A	EM	0.839484	0.0215472	0.138969	A	EM
Khuokhe	Saifi	Safrawi	Saifi@Safrawi	35.5293	E1.2; E1.1	n.d.	E1.1	dG2	G1			CP1 stigmatic group deduced	0.886842	0.113058	9.9991e-05	A	EM	0.717684	0.020418	0.261898	ADMIX	EM	0.9998	9.999e-05	9.999e-05	A	EM
Killin	Zaity	Saifi	Zaity@Saifi	41.1812	E1.2	E1.2	n.d.	dG1	dG2			Stigmatic group of both parents deduced from other trios	0.813943	0.0136801	0.172377	A	EM	0.952956	0.0364355	0.0106081	A	EM	0.717684	0.020418	0.261898	ADMIX	EM
Kokerrmadh Elbasani	Toffehi Tataouine	Safrawi	Toffehi Tataouine@Safrawi	27.5722	dE1.1	dE1.1	E1.1	dG2	G1			Off chlorotype deduced according to parents chlorotype information. CP1 chlorotype deduced from other trios. CP1 stigmatic group deduced	0.880554	0.119346	9.9991e-05	A	CM	0.774554	0.225346	9.9991e-05	A	CM	0.9998	9.999e-05	9.999e-05	A	EM
Kosiem	Manzanilla de Sevilla	Chemlali Sfax	Manzanilla de Sevilla@Chemlali Sfax	21.7838	E1.1	E1.1	E1.1	G2	dG1			CP2 stigmatic group deduced	0.349468	0.285911	0.364621	ADMIX	EM	9.9991e-05	0.0142218	0.985678	C	WM	9.999e-05	0.9998	9.999e-05	B	CM
Kothreiki	Toffehi Tataouine	Safrawi	Toffehi Tataouine@Safrawi	39.3588	E1.1	dE1.1	E1.1	dG2	G1			CP1 chlorotype deduced from other trios. Stigmatic group deduced	0.9998	9.999e-05	9.999e-05	A	CM	0.774554	0.225346	9.9991e-05	A	CM	0.9998	9.999e-05	9.999e-05	A	EM
Kotruvsi	Toffehi Tataouine	Safrawi	Toffehi Tataouine@Safrawi	41.7591	dE1.1	dE1.1	E1.1	dG2	G1			Off chlorotype deduced according to parents chlorotype information. CP1 chlorotype deduced from other trios. CP1 stigmatic group deduced	0.880004	0.119896	9.9991e-05	A	CM	0.774554	0.225346	9.9991e-05	A	CM	0.9998	9.999e-05	9.999e-05	A	EM
Larga Rambleña	Lechín de Sevilla	Picudo	Lechín de Sevilla@Picudo	21.6069	n.d.	E2.3	E1.1	G1	G2				0.223313	0.344663	0.432024	ADMIX	WM	0.0311884	0.33841	0.630402	ADMIX	WM	0.00790775	9.9991e-05	0.991992	C	WM
Leccino	Frantoio	Manakiri	Frantoio@Manakiri	35.1293	E1.1	E1.1	E1.2	G1	dG2	♀	♂	CP1 deduced as mother according to chlorotype information. CP2 stigmatic group deduced	0.3057	0.619	0.0753007	ADMIX	CM	0.129238	0.870662	9.9991e-05	B	CM	0.405567	0.245813	0.348619	ADMIX	EM
Lentisca	Galega Vulgar	Bical	Galega Vulgar@Bical	34.8643	E1.1	E1.2	E1.1	dG1	dG2	♂	♀	CP2 deduced as mother according to chlorotype information. Stigmatic group of both parents deduced from other trios	0.263057	0.182012	0.554931	ADMIX	WM	9.9991e-05	0.208032	0.791868	C	WM	0.0977338	0.0218558	0.88041	C	WM
Lianolia Kerkyras	Semni Djebeniana	Pikrolia	Semni Djebeniana@Pikrolia	31.7501	E2.2	n.d.	E2.2	n.d.	n.d.				9.9991e-05	0.906993	0.0929067	B	CM	9.999e-05	0.9998	9.999e-05	B	CM	0.19503	0.424921	0.380049	ADMIX	CM
Lumbardina	Ulliri i Bardhe i Tiranes	Morchiaio	Ulliri i Bardhe i Tiranes@Morchiaio	32.3143	dE1.1	E1.1	E1.1	dG1	G2			Off chlorotype deduced according to parents chlorotype information. CP1 stigmatic group deduced	0.408957	0.391251	0.199792	ADMIX	CM	0.84512	0.15478	9.9991e-05	A	CM	0.384608	0.448984	0.166408	ADMIX	CM
Maarri	Zaity	Baladi	Zaity@Baladi	38.2671	E1.1	E1.2	E1.1	dG1	G2	♂	♀	CP2 deduced as mother according to chlorotype information. CP1 stigmatic group deduced	0.94918	9.9991e-05	0.0507204	A	EM	0.952956	0.0364355	0.0106081	A	EM	0.839484	0.0215472	0.138969	A	EM
Machazo de Ribafrecha	Toffehi Tataouine	Gordal Sevillana	Toffehi Tataouine@Gordal Sevillana	30.5889	n.d.	dE1.1	E1.2	dG2	G1			CP1 chlorotype deduced from other trios. Stigmatic group deduced	0.358805	9.9991e-05	0.641095	ADMIX	WM	0.774554	0.225346	9.9991e-05	A	CM	0.447061	0.108445	0.444494	ADMIX	WM
Macho de Galilea	Arroniz	Bolvino	Arroniz@Bolvino	36.1697	n.d.	n.d.	E1.1	dG2	dG1			Stigmatic group of both parents deduced from other trios	0.793919	9.9991e-05	0.205981	A	WM	0.418488	9.9991e-05	0.581412	ADMIX	WM	0.984537	9.9991e-05	0.0153634	A	WM
Macho de Jaén	Gordal Sevillana	Lechín de Granada	Gordal Sevillana@Lechín de Granada	26.3989	n.d.	E1.2	E1.1	G1	dG2			CP2 stigmatic group deduced	0.0160756	9.9991e-05	0.983824	C	WM	0.447061	0.108445	0.444494	ADMIX	WM	0.189028	0.717782	0.0931903	ADMIX	WM
Madonna dell'Impruneta	Moraiolo	Morchiaio	Moraiolo@Morchiaio	23.991	E1.1	E1.1	E1.1	G1	G2				0.431872	0.420537	0.147591	ADMIX	CM	0.39852	0.535794	0.0656857	ADMIX	CM	0.384608	0.448984	0.166408	ADMIX	CM
Madural de Mallorca	Gordal Sevillana	Lechín de Granada	Gordal Sevillana@Lechín de Granada	28.6091	n.d.	E1.2	E1.1	G1	dG2			CP2 stigmatic group deduced	9.9991e-05	0.0137048	0.986195	C	WM	0.447061	0.108445	0.444494	ADMIX	WM	0.189028	0.717782	0.0931903	ADMIX	WM
Mahati-1010	Saifi	Safrawi	Saifi@Safrawi	34.189	n.d.	n.d.	E1.1	dG2	G1			CP1 stigmatic group deduced	0.903723	0.0734384	0.0228388	A	EM	0.717684	0.020418	0.261898	ADMIX	EM	0.9998	9.999e-05	9.999e-05	A	EM
Majhol-1059	Zaity	Baladi	Zaity@Baladi	45.7155	n.d.	E1.2	E1.1	dG1	G2			CP1 stigmatic group deduced	0.838917	9.9991e-05	0.160983	A	EM	0.952956	0.0364355	0.0106081	A	EM	0.839484	0.0215472	0.138969	A	EM
Managjel	Ulliri i Bardhe i Tiranes	Ogliarola del Bradano	Ulliri i Bardhe i Tiranes@Ogliarola del Bradano	34.0056	dE1.1	E1.1	E1.1	dG1	dG2			Off chlorotype deduced according to parents chlorotype information. Stigmatic group of both parents deduced from other trios	0.597604	0.402296	9.9991e-05	ADMIX	CM	0.84512	0.15478	9.9991e-05	A	CM	9.9991e-05	0.854337	0.145563	B	CM
Mançanal d'Arnes	Toffehi Tataouine	Gordal Sevillana	Toffehi Tataouine@Gordal Sevillana	28.0903	n.d.	dE1.1	E1.2	dG2	G1			CP1 chlorotype deduced from other trios. Stigmatic group deduced	0.41638	9.9991e-05	0.58352	ADMIX	WM	0.774554	0.225346	9.9991e-05	A	CM	0.447061	0.108445	0.444494	ADMIX	WM
Manzanella del Mezquin	Toffehi Tataouine	Safrawi	Toffehi Tataouine@Safrawi	38.2743	dE1.1	dE1.1	E1.1	dG2	G1			Off chlorotype deduced according to parents chlorotype information. CP1 chlorotype deduced from other trios. CP1 stigmatic group deduced	0.875188	0.124712	9.9991e-05	A	WM	0.774554	0.225346	9.9991e-05	A	CM	0.9998	9.999e-05	9.999e-05	A	EM
Manzanilla Cacereña	Gordal Sevillana	Lechín de Granada	Gordal Sevillana@Lechín de Granada	25.1543	E1.1	E1.2	E1.1	G1	dG2	♂	♀	CP2 deduced as mother according to chlorotype information. CP2 stigmatic group deduced	9.999e-05	9.999e-05	0.9998	C	WM	0.447061	0.108445	0.444494	ADMIX	WM	0.189028	0.717782	0.0931903	ADMIX	WM
Manzanilla de Alfarnatejo	Gordal Sevillana	Lechín de Granada	Gordal Sevillana@Lechín de Granada	26.4698	n.d.	E1.2	E1.1	G1	dG2			CP2 stigmatic group deduced	9.999e-05	9.999e-05	0.9998	C	WM	0.447061	0.108445	0.444494	ADMIX	WM	0.189028	0.717782	0.0931903	ADMIX	WM
Manzanilla de Montefrío	Gordal Sevillana	Lechín de Granada	Gordal Sevillana@Lechín de Granada	25.2082	E1.1	E1.2	E1.1	G1	dG2	♂	♀	CP2 deduced as mother according to chlorotype information. CP2 stigmatic group deduced	9.999e-05	9.999e-05	0.9998	C	WM	0.447061	0.108445	0.444494	ADMIX	WM	0.189028	0.717782	0.0931903	ADMIX	WM
Manzanilla de Sevilla	Gordal Sevillana	Lechín de Granada	Gordal Sevillana@Lechín de Granada	25.1348	E1.1	E1.2	E1.1	G1	dG2	♂	♀	CP2 deduced as mother according to chlorotype information. CP2 stigmatic group deduced	9.9991e-05	0.0142218	0.985678	C	WM	0.447061	0.108445	0.444494	ADMIX	WM	0.189028	0.717782	0.0931903	ADMIX	WM
Manzanilla del Piquito	Gordal Sevillana	Lechín de Granada	Gordal Sevillana@Lechín de Granada	25.6419	n.d.	E1.2	E1.1	G1	dG2			CP2 stigmatic group deduced	9.999e-05	9.999e-05	0.9998	C	WM	0.447061	0.108445	0.444494	ADMIX	WM	0.189028	0.717782	0.0931903	ADMIX	WM
Martina	Arbequina	Picual	Arbequina@Picual	19.04	dE1.1	E1.1	E1.1	G1	G2			Off chlorotype deduced according to parents chlorotype information	0.578252	0.223337	0.198411	ADMIX	WM	0.354721	0.611333	0.0339462	ADMIX	WM	0.0371273	9.9991e-05	0.962773	C	WM
Mawi	Jlot	Shami Modabl	Jlot@Shami Modabl	47.7154	E1.2; E1	E1.1	E1.1	dG1	dG2			Stigmatic group of both parents deduced from other trios	0.824242	0.0770336	0.0987243	A	EM	0.9998	9.999e-05	9.999e-05	A	EM	0.828471	0.171429	9.9991e-05	A	EM
Memeli	Safrawi	Amygdalolia Nana	Safrawi@Amygdalolia Nana	31.1692	n.d.	E1.1	E1.2	G1	G2				0.98724	0.0126596	9.9991e-05	A	EM	0.9998	9.999e-05	9.999e-05	A	EM	0.571017	9.9991e-05	0.428883	ADMIX	CM
Meski	Safrawi	Abunara	Safrawi@Abunara	29.5357	E1.1	E1.1	E1.2	G1	dG2	♀	♂	CP1 deduced as mother according to chlorotype information. CP2 stigmatic group deduced	0.84662	9.9991e-05	0.15328	A	CM	0.9998	9.999e-05	9.999e-05	A	EM	0.45323	9.9991e-05	0.54667	ADMIX	CM
Meskyet Dawla Gafsa	Jemri Bouchouka	Nocellara del Belice	Jemri Bouchouka@Nocellara del Belice	34.231	dE1.1	E1.1	E1.1	G1	G2			Off chlorotype deduced according to parents chlorotype information	0.770926	0.228974	9.9991e-05	A	CM	0.809987	0.132483	0.0575298	A	CM	0.628682	9.9991e-05	0.371218	ADMIX	CM
Mignolo Cerretano	Chemlali Zarzis	Unafka	Chemlali Zarzis@Unafka	19.6103	E1.1	n.d.	n.d.	dG2	dG1			Stigmatic group of both parents deduced from other trios	0.0540454	0.775001	0.170954	B	CM	9.9991e-05	0.947087	0.0528128	B	CM	0.246675	0.194937	0.558388	ADMIX	CM
Miquel Vilaseca	Morrut	Arbequina	Morrut@Arbequina	36.8206	dE1.1	E1.1	E1.1	G2	G1			Off chlorotype deduced according to parents chlorotype information	0.519808	0.480092	9.9991e-05	ADMIX	WM	0.563763	0.370531	0.0657057	ADMIX	WM	0.354721	0.611333	0.0339462	ADMIX	WM
Morruda de Segorbe	Jeddari Chaal	Royal de Calatayud	Jeddari Chaal@Royal de Calatayud	22.1761	n.d.	n.d.	n.d.	dG2	dG1			Stigmatic group of both parents deduced from other trios	0.0637862	0.513711	0.422503	ADMIX	WM	9.999e-05	0.9998	9.999e-05	B	CM	0.41177	0.00385633	0.584374	ADMIX	WM
Morrut-607	Gordal Sevillana	Lechín de Granada	Gordal Sevillana@Lechín de Granada	25.1822	n.d.	E1.2	E1.1	G1	dG2			CP2 stigmatic group deduced	0.109641	9.9991e-05	0.890259	C	WM	0.447061	0.108445	0.444494	ADMIX	WM	0.189028	0.717782	0.0931903	ADMIX	WM
Muixonenca de Torre d' Arques	Safrawi	Ayvalik	Safrawi@Ayvalik	30.4093	dE1.1	E1.1	E1.1	G1	dG2			Off chlorotype deduced according to parents chlorotype information. CP2 stigmatic group deduced	0.864079	0.135821	9.9991e-05	A	WM	0.9998	9.999e-05	9.999e-05	A	EM	0.760587	0.173913	0.0654999	A	EM
Neb Tataouine	Dokkar	Nocellara del Belice	Dokkar@Nocellara del Belice	30.8671	n.d.	E3	E1.1	dG1	G2			CP1 stigmatic group deduced	9.9991e-05	0.746727	0.253173	ADMIX	CM	9.999e-05	0.9998	9.999e-05	B	CM	0.628682	9.9991e-05	0.371218	ADMIX	CM
Negral de Bierge	Toffehi Tataouine	Safrawi	Toffehi Tataouine@Safrawi	36.6123	dE1.1	dE1.1	E1.1	dG2	G1			Off chlorotype deduced according to parents chlorotype information. CP1 chlorotype deduced from other trios. CP1 stigmatic group deduced	0.996821	0.00307911	9.9991e-05	A	WM	0.774554	0.225346	9.9991e-05	A	CM	0.9998	9.999e-05	9.999e-05	A	EM
Negret	Llei del Bessó	Domengues	Llei del Bessó@Domengues	19.3583	n.d.	n.d.	n.d.	n.d.	n.d.				9.9991e-05	0.891017	0.108883	B	WM	9.9991e-05	0.894745	0.105155	B	WM	0.966306	0.033594	9.9991e-05	A	WM
Negrilla de Cortijo Fraile	Manzanilla Cacereña	Dokkar	Manzanilla Cacereña@Dokkar	22.6154	n.d.	E1.1	E3	G2	dG1			CP2 stigmatic group deduced	0.0177319	0.496317	0.485951	ADMIX	WM	9.999e-05	9.999e-05	0.9998	C	WM	9.999e-05	0.9998	9.999e-05	B	CM
Negrillo de Ausejo	Picalaceña de Cornago	Bodoquera	Picalaceña de Cornago@Bodoquera	35.893	n.d.	n.d.	n.d.	dG2	dG1			Stigmatic group of both parents deduced from other trios	0.712041	9.9991e-05	0.287859	ADMIX	WM	0.458684	9.9991e-05	0.541216	ADMIX	WM	0.513583	9.9991e-05	0.486317	ADMIX	WM
Negrillo Redondo	Gordal Sevillana	Lechín de Granada	Gordal Sevillana@Lechín de Granada	22.1964	E1.1	E1.2	E1.1	G1	dG2	♂	♀	CP2 deduced as mother according to chlorotype information. CP2 stigmatic group deduced	0.123477	9.9991e-05	0.876423	C	WM	0.447061	0.108445	0.444494	ADMIX	WM	0.189028	0.717782	0.0931903	ADMIX	WM
Nevadillo de la Axarquía	Lechín de Granada	Olivo de Los Prados	Lechín de Granada@Olivo de Los Prados	24.4564	n.d.	E1.1	n.d.	dG2	dG1			Stigmatic group of both parents deduced from other trios	0.60475	0.272034	0.123215	ADMIX	WM	0.189028	0.717782	0.0931903	ADMIX	WM	0.50385	0.3648	0.13135	ADMIX	WM
Nevado Rizado	Gordal Sevillana	Lechín de Granada	Gordal Sevillana@Lechín de Granada	24.8841	E1.1	E1.2	E1.1	G1	dG2	♂	♀	CP2 deduced as mother according to chlorotype information. CP2 stigmatic group deduced	9.999e-05	9.999e-05	0.9998	C	WM	0.447061	0.108445	0.444494	ADMIX	WM	0.189028	0.717782	0.0931903	ADMIX	WM
Nociara	Mignolo Cerretano	Oblica	Mignolo Cerretano@Oblica	17.9507	E1.1	E1.1	E1.1	dG1	dG2			Stigmatic group of both parents deduced from other trios	0.156407	0.488497	0.355096	ADMIX	CM	0.0540454	0.775001	0.170954	B	CM	0.391907	0.129828	0.478265	ADMIX	CM
Oblica	Gordal Sevillana	Morchiaio	Gordal Sevillana@Morchiaio	27.3356	E1.1	E1.2	E1.1	G1	G2	♂	♀	CP2 deduced as mother according to chlorotype information	0.391907	0.129828	0.478265	ADMIX	CM	0.447061	0.108445	0.444494	ADMIX	WM	0.384608	0.448984	0.166408	ADMIX	CM
Ocal	Gordal Sevillana	Lechín de Granada	Gordal Sevillana@Lechín de Granada	26.4091	E1.1	E1.2	E1.1	G1	dG2	♂	♀	CP2 deduced as mother according to chlorotype information. CP2 stigmatic group deduced	9.999e-05	9.999e-05	0.9998	C	WM	0.447061	0.108445	0.444494	ADMIX	WM	0.189028	0.717782	0.0931903	ADMIX	WM
Ocal de Alburquerque	Gordal Sevillana	Lechín de Granada	Gordal Sevillana@Lechín de Granada	23.0103	n.d.	E1.2	E1.1	G1	dG2			CP2 stigmatic group deduced	0.00142947	0.0299408	0.96863	C	WM	0.447061	0.108445	0.444494	ADMIX	WM	0.189028	0.717782	0.0931903	ADMIX	WM
Olivera d'Aransis	Claramunt	Verdal del Pallars	Claramunt@Verdal del Pallars	34.2277	n.d.	n.d.	n.d.	G1	dG2			CP2 stigmatic group deduced	0.923036	0.0768645	9.9991e-05	A	WM	0.938353	0.0615473	9.9991e-05	A	WM	0.613022	9.9991e-05	0.386878	ADMIX	WM
Olivo de Clavijo_1	Toffehi Tataouine	Gordal Sevillana	Toffehi Tataouine@Gordal Sevillana	25.3003	n.d.	dE1.1	E1.2	dG2	G1			CP1 chlorotype deduced from other trios. Stigmatic group deduced	0.421585	9.9991e-05	0.578315	ADMIX	WM	0.774554	0.225346	9.9991e-05	A	CM	0.447061	0.108445	0.444494	ADMIX	WM
Olivo de Ibiza_1	Safrawi	Callosina	Safrawi@Callosina	23.6724	dE1.1	E1.1	E1.1	G1	dG2			Off chlorotype deduced according to parents chlorotype information	0.605826	0.0151192	0.379054	ADMIX	WM	0.9998	9.999e-05	9.999e-05	A	EM	9.9991e-05	0.00210791	0.997792	C	WM
Olivo de Mallorca_1	Gordal Sevillana	Lechín de Granada	Gordal Sevillana@Lechín de Granada	27.5314	n.d.	E1.2	E1.1	G1	dG2			CP2 stigmatic group deduced	9.999e-05	9.999e-05	0.9998	C	WM	0.447061	0.108445	0.444494	ADMIX	WM	0.189028	0.717782	0.0931903	ADMIX	WM
Olivo de Maura	Genovesa	Lechín de Granada	Genovesa@Lechín de Granada	24.7033	n.d.	n.d.	E1.1	dG1	dG2			Stigmatic group of both parents deduced from other trios	0.068752	0.35242	0.578827	ADMIX	WM	0.524185	0.104222	0.371593	ADMIX	WM	0.189028	0.717782	0.0931903	ADMIX	WM
[truncated: 98 more rows]

## Sheet: Table S6
Table Supplementary 6. Sensitivity analysis of trio inference using validation offspring under different sampling scenarios conducted in CERVUS*.
[truncated: 181 more rows]
